# Supplementary material for: Proteome analysis of urinary biomarkers in a cigarette smoke-induced COPD rat model
Source: Respir Res. 2022 Jun 15;23:156. doi: 10.1186/s12931-022-02070-1 (PMC9202220; doi:10.1186/s12931-022-02070-1)
Supplement: Supplementary file 1 — Additional file 1: Table S1. All identification and quantitation details in COPD rats. Table S2. The details of the nodes in PPI. [file 12931_2022_2070_MOESM1_ESM.xlsx]

## Sheet: Table S1
Table S1. All identification and quantitation details in COPD rats.
							Raw abundance
							Week 0					Week 2					Week 4					Week 8
Accession	Peptide count	Unique peptides	Confidence score	Anova (p)	q Value	Description	COPD_W0_1-2	COPD_W0_2-2	COPD_W0_3-2	COPD_W0_4-2	COPD_W0_5-2	COPD_W2_1-1	COPD_W2_2-1	COPD_W2_3-1	COPD_W2_4-1	COPD_W2_5-1	COPD_W4_1-1	COPD_W4_2-1	COPD_W4_3-1	COPD_W4_4-1	COPD_W4_5-1	COPD_W8_1-1	COPD_W8_2-2	COPD_W8_3-1	COPD_W8_4-1	COPD_W8_5-2
Q5M862	1	1	21.11	0.712123	0.181877	Q5M862|CC134_RAT	110.922	2836.5	0	5185.51	0	73830.3	871.844	73334.6	17796.6	14856.1	0	8228.93	0	348.196	54.1819	0	11689.7	2028.01	62.3559	286.651
Q8VD89	2	2	52.3	2.3545e-07	1.19141e-06	Q8VD89|RNS1G_RAT	957691	18322.3	589089	997004	2.02051e+06	602841	576490	821556	987519	402046	778980	450893	159354	628292	464310	6.46828e+06	4.53563e+06	6.34615e+06	1.69202e+06	3.91332e+06
P02781	5	5	320.79	1.84061e-08	1.86275e-07	P02781|PSC2_RAT	8.10914e+08	6.40161e+08	2.29475e+08	9.91464e+08	2.2957e+09	6.43929e+08	1.44412e+08	4.73338e+08	1.53567e+09	5.10197e+08	6.96831e+08	1.78915e+08	9.62737e+07	2.50962e+08	5.47897e+08	4.96021e+09	5.65388e+09	4.97335e+09	2.01979e+09	2.39568e+09
P97840	2	2	89.76	0.908801	0.220676	P97840|LEG9_RAT	194.966	11.448	3063.42	4752.69	9939.56	2675.71	21362.2	26167.2	2305.05	77.3883	20765.4	11374.8	1557.16	849.457	1303.14	0	12731.8	19733.5	2960.66	39144.5
P01026	2	2	37.25	0.0815761	0.0415445	P01026|CO3_RAT	22100.1	46197.3	48842.6	9788.54	62558.3	445976	443193	225455	115740	173501	19545.2	94751.4	21651	376365	50219	42592.4	19906.1	31532.6	33018.5	19265.1
P22282	13	10	985.67	7.38479e-08	5.43536e-07	P22282|22P1_RAT	1.3424e+09	9.82508e+08	5.22057e+08	1.84948e+09	3.07962e+09	9.90316e+08	4.67494e+08	7.01276e+08	2.42214e+09	8.99339e+08	1.28555e+09	4.32885e+08	1.78501e+08	3.89723e+08	9.11993e+08	3.82933e+09	8.71985e+09	9.48721e+09	1.50606e+09	4.49297e+09
Q6AYR9	1	1	27.6	0.00800581	0.00672036	Q6AYR9|TSN1_RAT	138306	129141	28849.5	2152.67	164930	29228.7	24201.4	153326	164836	20349.8	108743	94554.1	37085.7	71988.6	42639.3	520421	563604	39308	238070	251616
P02780	8	6	565.81	2.20109e-07	1.18803e-06	P02780|SG2A2_RAT	5.19593e+09	1.78473e+09	8.27759e+08	4.04094e+09	6.24174e+09	3.22872e+09	4.90961e+08	1.71568e+09	4.46109e+09	2.56717e+09	4.72263e+09	6.0189e+08	2.67873e+08	7.25106e+08	2.16839e+09	1.51177e+10	1.54947e+10	1.49938e+10	5.90609e+09	9.21367e+09
P00762	2	2	129.72	0.000134338	0.000236442	P00762|TRY1_RAT	211841	445418	38393.1	77274.4	63184.1	75704.6	367529	124427	250711	316187	800988	1.928e+06	629130	362440	176636	212826	62287.3	230795	108950	133063
P20761	1	1	24.14	9.03747e-07	3.65847e-06	P20761|IGG2B_RAT	136530	447644	11153.1	9151.14	2730.72	542106	1.33558e+06	876496	543714	263131	195027	1.30061e+06	90999.6	698570	1.11832e+06	16812.5	1160.83	7208.48	54789	18635.6
Q3ZAV1	2	2	44.82	0.86931	0.216558	Q3ZAV1|S22AC_RAT	4.5047	0	308.113	518.621	135.638	476.266	2.9119	0	248.613	468.926	144.722	462.955	29291.6	197.529	198.619	619.185	0	203.804	1556.08	894.21
P08721	2	2	120.3	0.600662	0.168533	P08721|OSTP_RAT	350130	1.31607e+06	866869	2.1099e+06	3.58423e+06	2.14297e+07	1.69712e+07	954276	9.36763e+06	3.64012e+06	2.04414e+06	1.44422e+07	1.64351e+06	2.07099e+06	790919	5.11491e+06	5.6919e+06	1.07864e+07	5.7427e+06	418203
P22283	14	12	650.19	2.39279e-10	4.84315e-09	P22283|22P2_RAT	2.80337e+08	2.26202e+08	1.65021e+08	3.86318e+08	5.12206e+08	2.59819e+08	1.57777e+08	2.23622e+08	4.53806e+08	2.18016e+08	2.5537e+08	1.25093e+08	8.15773e+07	1.03619e+08	1.73784e+08	9.63256e+08	1.33161e+09	1.79134e+09	3.91235e+08	7.92801e+08
P14841	3	3	71.41	0.0158904	0.0115903	P14841|CYTC_RAT	130357	184152	125829	124385	136956	501883	1.06198e+06	500315	132591	400877	105288	281981	80104.5	14676.1	194572	366531	206200	45313.4	94444.1	78696.6
P20760	9	7	311.83	0.114724	0.0513778	P20760|IGG2A_RAT	2.63675e+06	3.90262e+06	3.70343e+06	3.24984e+06	6.41161e+06	9.39202e+07	6.48709e+07	6.49125e+06	5.79687e+06	1.40701e+07	8.03817e+06	8.94494e+06	7.34125e+07	5.6065e+06	3.56583e+07	1.22441e+07	5.27564e+06	2.57162e+07	1.93301e+07	4.16009e+06
P23764	2	2	49.77	0.107145	0.0494976	P23764|GPX3_RAT	40173.3	141381	210486	174912	256266	372758	885456	625335	854573	294364	295790	106286	370256	552075	441335	292293	149766	198377	388249	410226
D4A615	1	1	21.51	0.0550187	0.0318174	D4A615|TONSL_RAT	5185.64	27837.1	1116.48	0	6212.27	27165.1	24623	15073.6	19801.3	2426.3	12063.9	45722.5	6047.55	25174.8	12516.1	1900.05	5518.37	0	6879.26	0
P08723	8	8	469.12	2.3419e-06	7.58422e-06	P08723|SPBP_RAT	6.16148e+07	2.83178e+07	2.42681e+07	1.24511e+08	1.49742e+08	7.04737e+07	3.52603e+07	2.9142e+07	1.26522e+08	3.91217e+07	2.6318e+08	4.03189e+07	2.12423e+07	2.62736e+07	5.02364e+07	3.14921e+08	3.07575e+08	3.94018e+08	1.54665e+08	1.18981e+08
P19218	4	4	150.19	0.528379	0.153329	P19218|GP2_RAT	95958.8	768309	264703	72736.9	179151	1.09699e+06	335150	4.09403e+06	160905	572940	458571	363969	5.47759e+06	214154	1.17337e+06	648967	600516	1.25526e+06	1.44098e+06	313680
P43303	1	1	22.6	0.321613	0.107191	P43303|IL1R2_RAT	194228	243179	16152.6	6944.55	0	319068	809311	242528	457164	205962	165265	256657	352056	111838	295647	100926	0	260078	352203	278383
P23680	8	8	398.68	1.15838e-06	4.46595e-06	P23680|SAMP_RAT	1.15142e+07	1.41108e+07	1.50425e+07	7.73415e+06	1.23384e+07	1.1388e+07	1.59712e+07	1.46413e+07	1.02162e+07	1.11361e+07	7.52401e+06	9.64784e+06	9.28114e+06	7.3697e+06	9.54358e+06	1.04194e+07	1.08305e+07	9.54843e+06	8.19449e+06	1.34966e+07
Q9JHB9	3	2	150.62	4.46253e-07	2.0072e-06	Q9JHB9|SG2A1_RAT	1.89539e+09	5.51769e+08	2.39191e+08	1.17172e+09	1.91137e+09	1.0734e+09	1.32045e+08	4.79129e+08	1.80804e+09	6.29211e+08	1.66886e+09	1.81115e+08	6.76942e+07	2.28306e+08	6.50676e+08	4.83414e+09	4.52644e+09	3.81693e+09	2.24853e+09	2.49374e+09
P02782	15	15	1019.42	4.03096e-07	1.91974e-06	P02782|PSC1_RAT	1.58927e+09	7.7237e+08	3.32948e+08	1.6246e+09	3.03591e+09	8.84287e+08	2.11998e+08	6.25802e+08	1.75266e+09	1.12294e+09	1.60153e+09	2.4413e+08	1.24049e+08	2.34748e+08	9.95361e+08	5.15278e+09	5.17804e+09	6.60268e+09	2.27151e+09	3.50222e+09
P50430	5	5	105.56	0.570247	0.161995	P50430|ARSB_RAT	774759	281232	118053	38703.3	171594	2.29873e+06	428686	1.49069e+06	213481	572143	423663	293187	977614	164119	171358	307261	381988	139177	265970	332155
Q99J86	2	1	51.9	1.44387e-06	5.04921e-06	Q99J86|ATRN_RAT	1.16313e+06	105402	2.38942e+06	891375	3.353e+06	964038	441286	578180	770831	1.04852e+06	1.10822e+06	275642	378295	320211	403659	6.65863e+06	4.3489e+06	9.06823e+06	1.42864e+06	2.3749e+06
Q80W57	2	2	48.74	0.176632	0.0701006	Q80W57|ABCG2_RAT	21109.3	17377.3	40032.1	52106.6	17105.7	80696.4	38293.3	77500.5	254779	14256.7	45743.7	38237.1	101567	146778	23758	16287.3	32060.1	170958	13202.8	28238.7
P06911	4	4	208.88	0.000291549	0.000421509	P06911|LCN5_RAT	1.96714e+06	815272	984230	1.49967e+06	4.04698e+06	728892	1.03763e+06	1.02537e+06	3.05522e+06	1.45288e+06	1.4335e+06	1.08237e+06	1.03778e+06	1.01105e+06	2.61488e+06	7.79127e+06	3.67264e+06	6.76307e+06	1.74794e+06	898177
P06866	9	9	321.22	0.000100064	0.000192891	P06866|HPT_RAT	5.08219e+06	3.07015e+06	4.36204e+06	3.43528e+06	4.78437e+06	1.37526e+07	1.70941e+07	4.40321e+06	2.19035e+07	8.46918e+06	1.87652e+07	1.56842e+07	7.2153e+06	2.47253e+07	3.62853e+07	9.06404e+06	6.17233e+06	8.66248e+06	1.4715e+07	1.41397e+07
P14562	3	3	105.74	0.507911	0.150079	P14562|LAMP1_RAT	530625	313275	780820	313314	283428	214560	538435	1.50652e+06	452676	806096	319280	122106	526054	429791	341629	412023	2.67254e+06	793508	565360	470534
Q99041	17	17	718.1	2.99495e-05	8.08259e-05	Q99041|TGM4_RAT	2.4258e+07	4.25014e+06	6.23492e+07	7.70938e+06	2.1992e+07	5.12767e+06	3.99387e+06	6.74664e+06	6.74218e+06	5.7409e+06	1.3659e+07	5.5958e+06	7.64371e+06	6.08911e+07	9.44601e+06	5.3769e+07	6.42435e+07	5.86983e+07	9.70492e+06	1.69859e+07
Q9R0T4	18	18	738.05	3.42339e-05	8.94083e-05	Q9R0T4|CADH1_RAT	2.03341e+08	2.14374e+08	2.91433e+08	1.84823e+08	2.21898e+08	2.67156e+08	3.00412e+08	3.24574e+08	2.72242e+08	2.10892e+08	1.90583e+08	2.13891e+08	2.4597e+08	2.69316e+08	2.11005e+08	2.0389e+08	1.66372e+08	1.7522e+08	1.67316e+08	1.47319e+08
Q00238	2	2	64.44	0.00768999	0.00658626	Q00238|ICAM1_RAT	423493	394130	723889	971492	762369	626192	506317	630122	1.20303e+06	426413	459746	309378	290161	1.02055e+06	721380	1.44547e+06	1.77818e+06	2.16191e+06	586610	910524
P27274	2	1	125.99	3.98353e-05	9.7732e-05	P27274|CD59_RAT	3.37777e+07	5.90276e+07	6.07785e+07	3.1584e+07	6.64619e+07	5.91725e+07	8.16184e+07	7.39022e+07	7.87739e+07	5.54541e+07	3.77468e+07	4.50025e+07	4.25314e+07	6.31849e+07	5.88371e+07	5.19748e+07	3.34408e+07	3.33152e+07	4.20402e+07	3.0712e+07
P40241	3	2	129.98	0.307675	0.105551	P40241|CD9_RAT	199331	946152	172374	282276	1.06966e+06	430189	1.54953e+06	415208	1.06272e+06	540831	544074	3.03456e+06	734328	616028	346085	2.07944e+06	1.15488e+06	1.16897e+06	899423	298795
D3ZUC6	1	1	33.79	0.0162171	0.011723	D3ZUC6|TOPZ1_RAT	73415.8	134044	67153.2	226552	63596.1	746700	437125	313763	308092	186476	164589	189945	206228	233244	15015.9	140286	144684	13571.6	66698.6	85616.7
Q6P734	2	2	51.62	0.138862	0.0592323	Q6P734|IC1_RAT	8932.23	19356.2	7157.6	1587.56	12558.6	7191.21	28831.4	0	24322.1	13298.2	20417.9	245495	29263.6	23460.5	30411.4	52207.5	2374.22	3218.56	28206.5	11451.3
Q4FZV0	3	2	82.85	0.169064	0.0681738	Q4FZV0|MANBA_RAT	258230	1.00659e+06	509315	511532	804198	414537	511429	1.14246e+06	1.01298e+06	772879	324586	374547	429592	529621	446945	829912	1.25716e+06	2.3172e+06	975165	650555
Q4QQW8	2	2	44.93	0.380463	0.120797	Q4QQW8|PLBL2_RAT	191803	127748	18838	14721.1	118457	155398	405439	183155	327467	285643	223303	340557	306333	187223	192647	140475	47111.2	164290	151758	150021
Q9EPB1	8	8	497.87	8.54004e-05	0.0001739	Q9EPB1|DPP2_RAT	2.92597e+07	3.61486e+07	7.15956e+07	2.98651e+07	4.9171e+07	4.74343e+07	5.10661e+07	7.67138e+07	5.28974e+07	5.31518e+07	2.50426e+07	3.20833e+07	4.0135e+07	4.65297e+07	3.37729e+07	3.51319e+07	3.28713e+07	2.37874e+07	2.86225e+07	3.42094e+07
Q4QQT0	1	1	30.75	8.59164e-05	0.0001739	Q4QQT0|RUSD4_RAT	6.39501e+08	8.66913e+08	9.0512e+08	6.55345e+08	7.3005e+08	3.78093e+08	7.17482e+08	1.33309e+09	4.78982e+08	5.72657e+08	6.1394e+08	7.28672e+08	9.86961e+08	6.20921e+08	5.61603e+08	1.50791e+09	1.04933e+09	4.94735e+08	9.15325e+08	8.49061e+08
P32038	3	3	78.44	0.000118234	0.000217557	P32038|CFAD_RAT	1.3363e+06	3.96573e+06	4.26581e+06	3.21609e+06	5.6988e+06	2.6047e+06	1.08052e+07	5.55091e+06	5.85451e+06	2.85387e+06	2.34678e+06	5.40731e+06	3.09502e+06	3.73001e+06	2.75215e+06	3.84984e+06	1.35008e+07	8.20317e+06	3.33313e+06	6.26132e+06
P63102	3	2	120.7	0.556835	0.158742	P63102|1433Z_RAT	244994	458415	673733	455713	545591	506371	433721	632804	997080	450155	193092	426586	215652	496993	310156	481705	1.04718e+06	2.12988e+06	365506	444121
Q62740	2	2	77.46	0.000142097	0.000239677	Q62740|SPP24_RAT	146268	38118.9	488874	207056	356715	476303	624020	529773	538894	278443	280588	316740	77516.8	154860	190756	833086	173757	565984	462831	279462
P15978	4	2	183.35	5.68333e-08	4.60136e-07	P15978|HA11_RAT	5.37417e+07	2.61916e+07	1.62791e+07	4.54504e+07	8.73468e+07	2.85094e+07	2.04165e+07	2.08274e+07	4.4678e+07	2.56226e+07	3.89341e+07	1.22644e+07	8.94454e+06	2.06081e+07	5.10163e+07	1.41184e+08	2.04146e+08	1.34356e+08	5.69315e+07	1.05068e+08
P55063	2	1	94.8	0.000124946	0.000224798	P55063|HS71L_RAT	9.44549e+06	9.4408e+06	1.44023e+07	9.33763e+06	7.55029e+06	1.5898e+07	1.23642e+07	1.10724e+07	1.02339e+07	7.75628e+06	8.94141e+06	8.07781e+06	1.05132e+07	8.53631e+06	1.18816e+07	9.40211e+06	1.53868e+07	1.99637e+07	1.05375e+07	1.67229e+07
Q62839	1	1	16.84	2.24516e-08	2.01971e-07	Q62839|GOGA2_RAT	1.54773e+06	795955	618839	1.91558e+06	1.19448e+06	716590	447322	1.16379e+06	2.41552e+06	610880	1.3316e+06	355928	1.02151e+06	518227	691453	3.50618e+06	3.4258e+06	4.05223e+06	2.11276e+06	3.49973e+06
Q9QUL6	1	1	27.19	0.0833009	0.0420192	Q9QUL6|NSF_RAT	1.05204e+06	3.03392e+06	1.25008e+06	1.17404e+06	1.18568e+06	1.06361e+06	2.54412e+06	2.72759e+06	698756	1.57162e+06	3.12013e+06	5.49889e+06	2.79897e+06	1.90541e+06	1.01064e+06	7.73597e+06	625667	5.1029e+06	6.73842e+06	1.01426e+06
P80067	2	2	69.89	0.170688	0.0681738	P80067|CATC_RAT	174715	671683	1.23299e+06	1.11137e+06	1.37316e+06	1.2211e+06	1.72908e+06	222883	1.51292e+06	1.49906e+06	1.37748e+06	1.79735e+06	1.2745e+06	1.02259e+06	1.02167e+06	2.02132e+06	1.42483e+06	2.11426e+06	1.34431e+06	925708
Q63621	2	2	72.07	0.00503346	0.00457888	Q63621|IL1AP_RAT	322439	165236	610149	333884	920200	1.29843e+06	1.33964e+06	1.32525e+06	748114	1.09598e+06	724903	30459.6	422342	660025	552808	573277	211642	354884	545126	246775
P06760	19	19	934.2	0.000184053	0.000298027	P06760|BGLR_RAT	1.60545e+08	2.34885e+08	9.91467e+07	7.64428e+07	5.49884e+07	5.15151e+07	9.11636e+07	1.7257e+08	4.52346e+07	6.88496e+07	1.14197e+08	6.65169e+07	1.15675e+08	3.67832e+07	9.5633e+07	2.30542e+08	2.36144e+08	9.64517e+07	1.3747e+08	1.42297e+08
P31044	1	1	53.71	0.00603225	0.00542649	P31044|PEBP1_RAT	769648	298719	1.73575e+06	924631	952550	3.67581e+06	1.78969e+06	3.14042e+06	1.69926e+06	715641	1.12213e+06	2.78008e+06	595693	944297	2.85456e+06	3.64917e+06	689699	3.72287e+06	2.6507e+06	1.86862e+06
P46953	1	1	36.21	0.248113	0.0904855	P46953|3HAO_RAT	15835.5	1821.3	158029	341499	220293	484611	303113	444530	462935	262360	341056	837.204	335369	43788.6	171369	231610	43384.6	139817	221874	139179
Q63317	1	1	52.31	0.0646104	0.0358288	Q63317|LY6B_RAT	535312	1.10619e+06	242119	305676	337562	557799	2.50968e+06	1.36482e+06	1.56403e+06	637847	917606	2.76887e+06	2.42294e+06	1.5066e+06	1.48008e+06	567847	360112	1.02164e+06	595262	614978
P01015	2	2	141.9	0.000200564	0.000312272	P01015|ANGT_RAT	1.67681e+06	4.49258e+06	3.41775e+06	5.00421e+06	4.32069e+06	6.46299e+06	1.4178e+07	7.84797e+06	1.14748e+07	5.46283e+06	5.36349e+06	7.33294e+06	6.7695e+06	9.3568e+06	7.8266e+06	4.00351e+06	2.00121e+06	5.6052e+06	3.45669e+06	3.29822e+06
Q9WTR8	1	1	22.09	0.000272952	0.000401796	Q9WTR8|PHLP1_RAT	0	0	0	19991.6	15737.1	0	0	0	9358.61	788.641	2488.45	0	0	0	0	44690.7	70600.1	16832.3	23593.8	17460.3
P36373	10	7	844.31	1.40931e-07	8.77699e-07	P36373|KLK7_RAT	7.36182e+08	5.66894e+08	8.06743e+08	5.1761e+08	8.53671e+08	9.58863e+08	8.66318e+08	1.19974e+09	8.70663e+08	8.8257e+08	7.19337e+08	7.896e+08	8.38086e+08	6.80913e+08	6.85908e+08	1.25087e+09	1.09635e+09	9.91557e+08	8.22786e+08	1.04289e+09
P05371	4	4	153.8	0.13506	0.0585075	P05371|CLUS_RAT	825502	603864	738227	594204	1.03874e+06	844153	834884	908907	954997	1.23207e+06	957382	1.0965e+06	755508	1.25692e+06	736817	861923	1.1946e+06	1.12953e+06	1.17703e+06	1.28976e+06
Q63678	1	1	35.33	0.214955	0.0813237	Q63678|ZA2G_RAT	9318.97	16912.5	25759.8	68558.9	85358.2	5247.57	433626	25812.7	248498	137627	237990	1.18856e+07	10496.2	98996.4	217184	133489	38946.4	33776.9	206846	139774
Q63424	3	3	134.15	0.415109	0.127427	Q63424|S15A2_RAT	2611.98	1513.4	55403	7727.57	5504.76	21693.1	14016.9	73842.8	123882	3153.72	5770.16	9966.05	108890	36223.7	0	103904	362.187	404.556	2324.16	1106.45
P02761	35	34	3090.15	0.000261902	0.00039267	P02761|MUP_RAT	1.31856e+10	5.60084e+10	2.34174e+10	2.28569e+10	3.68825e+10	6.02628e+10	1.30068e+11	5.60733e+10	6.96487e+10	4.87727e+10	6.93224e+10	1.14716e+11	6.16855e+10	6.14473e+10	7.72182e+10	3.30919e+10	3.63177e+10	3.1284e+10	3.40287e+10	4.25224e+10
P07171	3	3	124.45	0.00630822	0.0056124	P07171|CALB1_RAT	1.67669e+06	332122	1.73605e+06	1.16172e+06	3.61774e+06	2.2042e+06	1.58116e+06	1.65344e+06	3.38171e+06	1.1513e+06	828914	419340	706612	2.2637e+06	436977	3.74634e+06	2.71235e+06	2.6929e+06	1.36977e+06	1.20824e+06
P20762	1	1	25.66	0.000924992	0.00120789	P20762|IGG2C_RAT	8.25553e+06	9.5489e+06	1.42042e+07	8.90764e+06	1.24001e+07	2.04323e+06	1.46419e+07	1.31425e+07	1.10642e+07	1.13498e+07	9.4156e+06	1.01679e+07	7.06873e+06	6.93311e+06	7.82119e+06	1.32297e+07	1.31102e+07	1.29526e+07	9.69767e+06	9.79214e+06
P04764	9	8	465.28	0.00102917	0.0013226	P04764|ENOA_RAT	9.98802e+06	1.00809e+07	1.75626e+07	1.06247e+07	1.08587e+07	1.10563e+07	1.09693e+07	1.50909e+07	1.34733e+07	1.0718e+07	8.86956e+06	1.03909e+07	1.04356e+07	1.30605e+07	8.94666e+06	8.999e+06	1.01873e+07	7.73927e+06	6.98245e+06	8.54145e+06											ENOG_RAT
P13635	3	3	91.34	0.0952962	0.0462	P13635|CERU_RAT	872781	160597	711935	319788	1.18961e+06	776944	1.13265e+06	1.02046e+06	587307	1.18255e+06	626280	831331	814293	444806	1.43928e+06	1.1547e+06	636299	1.27765e+06	887460	463532
P20759	4	2	144.27	0.536362	0.154897	P20759|IGHG1_RAT	657154	535107	2.4838e+06	1.77606e+06	2.79247e+06	3.22726e+06	5.58009e+06	3.69533e+06	3.47461e+06	3.67303e+06	2.32369e+06	351504	2.61042e+06	2.33611e+06	4.66151e+06	3.14606e+06	882215	1.85154e+06	5.64076e+06	1.29557e+06
P08937	1	1	26.15	0.00143656	0.00176223	P08937|OBP_RAT	3.64283e+06	8.19117e+06	1.01901e+07	5.7456e+06	2.56615e+06	2.22764e+06	5.83296e+06	7.70007e+06	3.22499e+06	2.33297e+06	6.45725e+06	6.88511e+06	1.07829e+07	5.1038e+06	4.23135e+06	8.25027e+06	7.8006e+06	5.07917e+06	6.70367e+06	1.23187e+07
Q6IUU3	4	4	153.14	0.317423	0.107191	Q6IUU3|QSOX1_RAT	1.26726e+06	1.60274e+06	1.39464e+06	1.5447e+06	2.02996e+06	2.01679e+06	1.98116e+06	3.06585e+06	2.32471e+06	1.12562e+06	2.57975e+06	1.84563e+06	2.197e+06	2.61796e+06	2.41225e+06	2.42983e+06	2.23785e+06	2.07642e+06	1.57289e+06	2.2007e+06
Q9JI85	1	1	40.58	0.135136	0.0585075	Q9JI85|NUCB2_RAT	149854	105146	11387	224833	70233.4	69094.8	583469	166843	152915	632550	151660	37113.8	656555	209248	16098.1	588338	244925	118840	336332	168316
P15083	13	12	901.38	0.00170296	0.00199819	P15083|PIGR_RAT	3.15273e+07	4.59251e+07	3.15546e+07	3.04022e+07	3.24037e+07	3.5813e+07	4.62461e+07	5.43114e+07	4.93667e+07	3.8614e+07	5.1317e+07	5.40128e+07	4.86579e+07	3.57524e+07	4.37158e+07	4.58505e+07	4.39095e+07	4.97003e+07	4.32375e+07	4.03454e+07
O35217	2	2	84.49	0.324993	0.107191	O35217|MINP1_RAT	564599	511509	885757	771828	519089	1.47982e+06	2.40428e+06	440175	1.56659e+06	1.31036e+06	1.55903e+06	1.81421e+06	673803	1.06673e+06	1.07259e+06	1.16497e+06	1.12146e+06	398029	993988	504789
P00763	1	1	71.35	0.00120641	0.00152615	P00763|TRY2_RAT	1.26884e+06	1.07936e+06	1.04703e+06	1.21444e+06	826015	3.15452e+06	2.74826e+06	3.30055e+06	1.87918e+06	1.46904e+06	2.52724e+06	2.10286e+06	1.80924e+06	1.74926e+06	1.63032e+06	943609	820570	1.04172e+06	1.31096e+06	1.25671e+06
Q9EQV6	3	3	127.64	0.0653554	0.0359954	Q9EQV6|TPP1_RAT	2.85681e+06	718961	2.02234e+06	1.982e+06	1.95523e+06	4.89018e+06	6.20456e+06	3.41946e+06	4.56273e+06	2.17832e+06	4.15462e+06	6.88178e+06	2.80406e+06	4.1169e+06	3.07915e+06	2.76875e+06	2.96993e+06	2.36903e+06	2.75515e+06	1.88193e+06
Q5XI43	9	8	502.02	0.00188016	0.00208524	Q5XI43|MXRA8_RAT	4.81654e+07	5.20617e+07	8.51937e+07	4.98498e+07	6.82328e+07	6.00675e+07	8.18459e+07	9.30443e+07	6.96625e+07	6.80928e+07	4.94936e+07	4.92441e+07	5.66505e+07	6.86355e+07	6.23982e+07	5.32756e+07	4.85527e+07	5.46501e+07	4.43987e+07	4.80029e+07
P97574	2	2	91.41	0.244845	0.0901054	P97574|STC1_RAT	120320	193895	203768	164096	356006	422778	16557.9	37348.3	528060	194594	432674	288043	46913.6	376726	204617	223200	204951	244664	220416	395533
P08460	4	4	164.5	0.000229357	0.000350363	P08460|NID1_RAT	1.00879e+06	1.56788e+06	1.99568e+06	1.51283e+06	1.98167e+06	1.8478e+06	1.97685e+06	2.49391e+06	2.36887e+06	1.89334e+06	1.25835e+06	1.52739e+06	1.38818e+06	1.78448e+06	1.47914e+06	2.13527e+06	1.91965e+06	2.26924e+06	1.58935e+06	1.98596e+06
Q62930	2	2	111.27	0.113958	0.0513778	Q62930|CO9_RAT	54712.3	2810.92	638.074	9653.81	2446.78	3642.79	292727	11754.2	114304	81822.6	15401.2	272875	156373	86.392	38109	2725.13	1307.47	190.33	73783.8	7053.45
P06761	4	3	180.45	0.0382863	0.0244075	P06761|BIP_RAT	6.49724e+06	8.64826e+06	1.30669e+07	6.19814e+06	4.97249e+06	1.30557e+07	1.18927e+07	1.03879e+07	8.62923e+06	6.93537e+06	7.82616e+06	8.57858e+06	1.00034e+07	7.9097e+06	1.06567e+07	6.80419e+06	8.37693e+06	1.2485e+07	8.10075e+06	1.18003e+07
Q5M876	2	2	55.67	0.0810531	0.0415445	Q5M876|ACY3_RAT	100819	301335	732794	270173	275369	249152	325319	962167	540505	294641	317023	525425	908120	622397	624276	276586	116424	275792	174024	164334
Q63691	3	3	96.79	0.326474	0.107191	Q63691|CD14_RAT	472733	558068	437821	509283	539009	985726	798045	480759	609294	402446	680520	69283.9	180422	332372	584660	650054	645333	620262	470226	590709
P50123	15	15	621.34	6.08155e-10	9.84752e-09	P50123|AMPE_RAT	2.45944e+07	2.2837e+07	4.02232e+07	2.8157e+07	4.04896e+07	6.99021e+07	9.81258e+07	7.41602e+07	5.71212e+07	4.89271e+07	5.38198e+07	4.20976e+07	7.097e+07	5.2866e+07	4.18285e+07	2.0009e+07	1.48047e+07	1.6064e+07	2.70752e+07	1.74221e+07
Q6IG01	2	2	79.9	0.905672	0.220676	Q6IG01|K2C1B_RAT	7.19762e+06	8.68361e+06	6.90407e+06	2.06149e+06	331566	1.64457e+07	1.82853e+07	9.02519e+06	6.04939e+06	6.10719e+06	8.28048e+06	9.76651e+06	1.01607e+07	2.86246e+06	4.9144e+06	5.50703e+06	4.87789e+06	7.29564e+06	8.45249e+06	3.99949e+06											K2C73_RAT;Q6IMF3	K2C1_RAT;Q6P6Q2	K2C5_RAT
P07647	22	20	1134.65	2.99409e-11	8.08029e-10	P07647|KLK9_RAT	5.43092e+08	3.43376e+08	5.03018e+08	3.84125e+08	6.50141e+08	6.70884e+08	5.48377e+08	7.68135e+08	5.84204e+08	5.40437e+08	5.21847e+08	4.47082e+08	4.87169e+08	3.83338e+08	3.40466e+08	1.18568e+09	1.19296e+09	1.09485e+09	6.2081e+08	9.45249e+08											KLK10_RAT
Q9WUW9	1	2	38.44	0.170351	0.0681738	Q9WUW9|S1C2A_RAT	585983	650272	972952	672312	295793	2.28001e+06	917279	1.67105e+06	1.02537e+06	1.08465e+06	1.0527e+06	712922	1.35434e+06	1.02654e+06	1.01542e+06	161691	286779	328168	1.2501e+06	1.00375e+06
Q6P767	1	1	45.96	0.939431	0.225693	Q6P767|PTTG_RAT	601237	386909	903151	461495	1.2047e+06	2.09584e+06	467588	1.36829e+06	2.29284e+06	1.50529e+06	1.38197e+06	1.04069e+06	1.13017e+06	1.71031e+06	1.33089e+06	976062	1.2106e+06	432037	1.83504e+06	585981
P47967	4	4	127.42	0.359595	0.11553	P47967|LEG5_RAT	7.7126e+06	5.11082e+06	8.65895e+06	9.48482e+06	1.31856e+06	1.39967e+07	7.24314e+06	2.86965e+07	9.83167e+06	225895	7.12658e+06	1.16075e+06	1.52717e+07	1.08207e+07	827636	9.42212e+06	7.88677e+06	4.39952e+06	7.55818e+06	7.57836e+06
P24268	8	8	263.99	0.00442217	0.00416313	P24268|CATD_RAT	1.08923e+07	1.08606e+07	1.34936e+07	6.33064e+06	6.73431e+06	5.37647e+06	9.87253e+06	2.34348e+07	7.52246e+06	1.00661e+07	6.55734e+06	3.91862e+06	1.22796e+07	5.03743e+06	5.13534e+06	1.10756e+07	1.23982e+07	7.72899e+06	8.15665e+06	1.03476e+07
P63018	4	3	126.8	0.271687	0.0960541	P63018|HSP7C_RAT	6.49715e+06	8.3269e+06	1.29854e+07	6.00151e+06	4.54661e+06	1.31453e+07	1.19859e+07	1.05001e+07	8.82365e+06	7.02715e+06	7.79447e+06	8.04457e+06	1.00203e+07	7.96963e+06	1.05823e+07	6.43566e+06	6.92806e+06	1.11049e+07	8.22641e+06	1.08884e+07											HS71A_RAT
P53790	1	1	20.68	0.0722826	0.0390144	P53790|SC5A1_RAT	5.36156e+06	1.9729e+06	3.42394e+06	2.9958e+06	2.44209e+06	1.02256e+07	5.471e+06	7.83157e+06	5.45923e+06	5.1298e+06	4.8448e+06	5.3374e+06	4.02581e+06	3.947e+06	3.18491e+06	3.3028e+06	2.75527e+06	2.08696e+06	5.43405e+06	6.1332e+06
O88766	1	1	22.43	0.269757	0.09579	O88766|MMP8_RAT	4343.12	22707.1	97225.1	64888.9	49694.9	18081.2	154892	131220	126914	62663.9	11222.5	31128	43206	57768.8	34135.1	83262.7	13185.2	57978.2	55868.2	34448.1
P52590	1	1	29.87	0.000195769	0.000310782	P52590|NU107_RAT	2.92717e+06	1.12603e+07	3.91868e+06	4.24187e+06	7.59451e+06	1.14068e+07	1.97018e+07	1.03513e+07	1.11084e+07	9.07189e+06	1.19904e+07	1.92116e+07	9.84052e+06	9.76687e+06	1.26262e+07	5.87971e+06	5.18314e+06	4.79975e+06	6.81167e+06	6.69928e+06
P04276	6	6	296.37	0.832734	0.210031	P04276|VTDB_RAT	7.56629e+06	5.50218e+06	4.15705e+06	3.79144e+06	2.87327e+06	1.06488e+07	1.06545e+07	3.11726e+06	9.4908e+06	2.854e+06	7.99772e+06	6.08984e+06	4.22959e+06	7.00078e+06	7.51903e+06	5.65902e+06	4.47232e+06	5.83879e+06	5.01356e+06	5.75771e+06
O70513	1	1	34.17	0.0899355	0.0443059	O70513|LG3BP_RAT	246142	385862	334982	330985	533138	390434	787194	344993	819554	346551	681298	639111	221487	718244	779421	1.01826e+06	378522	429074	1.69353e+06	549780
Q68FP1	16	16	796.13	0.00816694	0.00672036	Q68FP1|GELS_RAT	6.77488e+07	1.66521e+08	1.42831e+08	8.77211e+07	1.21614e+08	2.17831e+08	4.18945e+08	1.78506e+08	1.93646e+08	1.67041e+08	7.68689e+07	2.07109e+08	1.69273e+08	1.14475e+08	1.48135e+08	1.20422e+08	1.02084e+08	1.22622e+08	1.17785e+08	1.2622e+08
P07632	6	5	299.2	0.503688	0.149376	P07632|SODC_RAT	7.19708e+07	6.17755e+07	1.23981e+08	7.54711e+07	6.55252e+07	8.68711e+07	8.46284e+07	9.61638e+07	1.60208e+08	6.8296e+07	6.36512e+07	9.35728e+07	1.1769e+08	1.10976e+08	1.3999e+08	1.00594e+08	6.95985e+07	7.32775e+07	1.01049e+08	1.00636e+08
P29598	10	10	465.62	1.49676e-06	5.04921e-06	P29598|UROK_RAT	1.11855e+07	1.56592e+07	1.99478e+07	1.42841e+07	1.43528e+07	3.2632e+07	3.69162e+07	3.12028e+07	2.65384e+07	2.19117e+07	2.01214e+07	3.13912e+07	2.65954e+07	2.65652e+07	2.34446e+07	8.68062e+06	8.66499e+06	1.41999e+07	1.47002e+07	1.43347e+07
P36376	2	1	124.04	1.24369e-09	1.6782e-08	P36376|KLK12_RAT	4.81272e+08	3.26525e+08	4.8734e+08	3.3356e+08	5.32194e+08	6.36657e+08	5.50323e+08	7.51014e+08	5.32107e+08	5.06899e+08	4.72586e+08	4.34778e+08	4.84263e+08	3.6999e+08	3.07391e+08	8.79537e+08	8.88418e+08	7.55171e+08	5.22924e+08	8.01087e+08
Q4V7C6	1	1	17.87	5.16746e-05	0.000119534	Q4V7C6|GUAA_RAT	708761	357086	919887	371399	708627	1.3153e+06	928247	1.70623e+06	753520	1.17372e+06	561496	719410	1.07563e+06	582467	905525	448266	293809	85789.6	645623	167319
P19468	7	6	258.12	0.633051	0.17374	P19468|GSH1_RAT	4.01861e+07	3.33216e+07	7.46951e+07	4.52949e+07	3.70386e+07	5.20737e+07	4.53272e+07	5.743e+07	9.77478e+07	4.02804e+07	3.4132e+07	4.79917e+07	6.43658e+07	7.21229e+07	7.26753e+07	5.584e+07	4.02821e+07	3.95855e+07	5.4731e+07	5.99799e+07
P83121	2	2	172.02	0.0377118	0.024232	P83121|UP3_RAT	2.82504e+09	3.24629e+09	4.81885e+09	2.51385e+09	3.34163e+09	6.17765e+09	4.7434e+09	5.47335e+09	3.86762e+09	4.46849e+09	4.27404e+09	4.27967e+09	4.15575e+09	4.17938e+09	4.21147e+09	4.19194e+09	2.86656e+09	3.94729e+09	3.91645e+09	3.18026e+09
Q05820	1	1	73.08	0.00867638	0.00690477	Q05820|LYSC2_RAT	9.73138e+06	1.53814e+06	3.82678e+06	3.96563e+06	1.82139e+06	1.17125e+07	2.56802e+06	3.97555e+06	4.23221e+06	4.48902e+06	3.36876e+06	3.03805e+06	3.94443e+06	4.20313e+06	1.66091e+06	6.47466e+06	5.05998e+06	4.39394e+06	1.23463e+07	5.03999e+06
P55091	1	0	28.4	0.00868516	0.00690477	P55091|CTRC_RAT	463536	327466	478958	522080	246012	297457	255131	529502	262443	264132	519669	284843	425907	360883	268094	741370	720309	83316.7	383800	633622
O70534	3	3	114.52	0.690274	0.180463	O70534|DLK1_RAT	876706	3.82071e+06	2.06565e+06	1.36703e+06	2.37174e+06	4.08272e+06	1.66202e+06	3.11199e+06	3.12974e+06	3.02683e+06	3.59735e+06	3.09574e+06	1.74919e+06	3.09307e+06	1.79214e+06	3.43304e+06	1.21638e+06	1.74335e+06	3.69011e+06	1.16124e+06
O35568	8	8	321.58	0.00926569	0.00728322	O35568|FBLN3_RAT	2.00414e+06	4.50597e+06	5.44683e+06	4.21355e+06	4.05152e+06	6.8386e+06	6.50315e+06	7.34814e+06	5.0585e+06	3.83733e+06	2.2307e+06	6.11237e+06	4.32932e+06	4.06028e+06	2.34182e+06	3.60521e+06	3.56775e+06	4.85225e+06	4.06999e+06	3.03006e+06
P11030	1	1	20.58	0.0101763	0.00792211	P11030|ACBP_RAT	0	0	46666.7	0	0	0	0	0	0	1.09336	0	0	0	0	0	46.3467	40.3228	10.4457	33.6321	0
Q5I0D5	2	2	80.27	0.47094	0.140695	Q5I0D5|LHPP_RAT	22218.6	17480.5	19299.2	71510.2	20169.7	33690.1	42051.2	55673.9	44098.1	28774.2	32264.1	17885.9	38640.5	30865.1	25737.1	56449.7	10809	32746.7	39836.8	20443.3
P02625	6	6	330.88	0.702269	0.180876	P02625|PRVA_RAT	1.18076e+07	1.79926e+07	3.06148e+07	1.35396e+07	1.28005e+07	2.07387e+07	3.11928e+07	2.88206e+07	1.90026e+07	1.70524e+07	1.25871e+07	3.21681e+07	2.16622e+07	1.17412e+07	1.6822e+07	1.51248e+07	1.31925e+07	1.23908e+07	2.54548e+07	2.58489e+07
O54697	1	1	67.43	0.013648	0.0103179	O54697|NALDL_RAT	0	0	3073.24	2607.41	6195.76	26654.3	7073.27	6903.92	8009.06	2454.6	3668.42	2392.98	0	0	7.78439	0	2315.78	0	0	1814.88
P01039	1	1	20.98	0.0137636	0.0103179	P01039|CYTA_RAT	0	0	0	9.8469	0	0	0	0	0	0	0	5970.94	1806.17	19748.4	0	0	3712.39	0	0	12132.8
Q6IFW6	4	3	157.29	0.140364	0.0594984	Q6IFW6|K1C10_RAT	718646	966511	144968	202663	79902	285784	1.09437e+06	967214	655838	438508	300221	258233	362234	218311	314551	259661	1.17397e+06	181494	376075	246220											K1C42_RAT
O35112	1	1	29.71	0.0155359	0.0114347	O35112|CD166_RAT	777515	83561.8	451244	402814	778104	600359	696540	827034	459379	187475	395069	499761	194330	360050	361224	1.26641e+06	766499	888773	382866	348446
P31211	6	6	264	0.00174414	0.00201728	P31211|CBG_RAT	5.34849e+06	5.72476e+06	1.4355e+07	1.10085e+07	9.69397e+06	1.99569e+07	1.44121e+07	2.00624e+07	1.60733e+07	1.70119e+07	4.61356e+06	5.41731e+06	8.93371e+06	1.31512e+07	9.73211e+06	6.59364e+06	5.19839e+06	1.05109e+07	5.2697e+06	5.79048e+06
B0BNA5	1	1	22.37	0.138624	0.0592323	B0BNA5|COTL1_RAT	697592	524542	1.79866e+06	904654	617913	122242	932153	1.39069e+06	861872	988260	375816	361999	1.0234e+06	802974	408161	328804	519507	443970	277454	713496
Q04589	1	1	45.17	0.0166233	0.0119103	Q04589|FGFR1_RAT	2.51049e+06	673643	6.86536e+06	893446	1.31364e+06	1.24885e+06	395361	1.80199e+06	1.02895e+06	888426	924784	742948	1.10856e+06	2.47572e+06	2.2277e+06	1.35604e+06	2.25501e+06	2.30796e+06	803830	1.33371e+06
Q8VHZ8	2	1	45.76	0.0176832	0.0125585	Q8VHZ8|DSCAM_RAT	3.00596e+06	2.51499e+06	3.45695e+06	1.71121e+06	1.3269e+06	2.70749e+06	5.64984e+06	3.92361e+06	1.85408e+06	3.14413e+06	2.08448e+06	6.71297e+06	3.41949e+06	1.91095e+06	1.73669e+06	1.38372e+06	1.6495e+06	2.2471e+06	1.38081e+06	2.24387e+06
Q9Z1Y3	2	1	43.74	0.0187902	0.0132287	Q9Z1Y3|CADH2_RAT	356807	1.26671e+06	781869	1.10035e+06	2.24636e+06	758055	1.68016e+06	732286	1.25597e+06	2.11549e+06	2.05778e+06	1.92557e+06	1.16461e+06	1.04724e+06	1.29254e+06	923872	1.35677e+06	1.08785e+06	986121	1.97723e+06
P19939	1	1	34.52	0.021481	0.0149927	P19939|APOC1_RAT	1.43672e+06	2.21953e+06	2.96339e+06	1.993e+06	3.82072e+06	2.92235e+06	2.3713e+06	3.94768e+06	2.55789e+06	4.21361e+06	1.87521e+06	293279	2.72893e+06	1.78832e+06	3.45369e+06	2.77793e+06	1.68469e+06	1.77667e+06	2.65405e+06	1.00323e+06
Q68FT5	1	1	18.27	0.0246106	0.0170302	Q68FT5|BHMT2_RAT	1.75532e+07	1.18379e+07	1.76821e+07	1.47608e+07	1.89282e+07	1.76487e+07	2.1409e+07	2.28696e+07	1.58491e+07	1.57843e+07	1.18893e+07	1.96249e+07	1.49062e+07	1.55435e+07	1.74951e+07	2.02168e+07	1.60017e+07	1.68544e+07	1.61253e+07	1.66357e+07
P07154	5	5	189.87	0.53761	0.154897	P07154|CATL1_RAT	2.05987e+06	8.34517e+06	4.8586e+06	9.1884e+06	6.84015e+06	9.19003e+06	1.02624e+07	2.13592e+06	3.78022e+06	3.35566e+06	2.06358e+06	9.22127e+06	1.20912e+07	8.11441e+06	4.91097e+06	3.3228e+06	8.69398e+06	8.67132e+06	6.13639e+06	6.03497e+06
Q9Z0W7	2	2	66.54	0.422149	0.128974	Q9Z0W7|CLIC4_RAT	12624.2	71611.3	338387	201029	83908.7	22922.9	256969	610302	250072	191323	45741.4	9265.22	445410	550897	3609.38	41895.7	37326.4	42793.8	68020.2	94499.3
P24368	1	1	13.87	0.0275982	0.0186201	P24368|PPIB_RAT	103301	858345	107090	57742.3	360338	44115.5	75131.1	65240.9	101288	681713	180559	44574	782173	196245	132926	377338	83757.4	223471	335910	275497
P02764	5	5	342.1	0.0835586	0.0420192	P02764|A1AG_RAT	2.23743e+07	3.63393e+07	3.72643e+07	1.76063e+07	3.31125e+07	8.4203e+07	6.96127e+07	4.1427e+07	3.62959e+07	3.74904e+07	5.03672e+07	6.6984e+07	3.88737e+07	3.26622e+07	1.15212e+08	2.95232e+07	2.5745e+07	3.43511e+07	3.44547e+07	4.12098e+07
Q64230	13	13	784.03	4.59042e-05	0.000109309	Q64230|MEP1A_RAT	1.39031e+08	2.05535e+08	1.67453e+08	1.45124e+08	1.49476e+08	1.90902e+08	1.39846e+08	1.90637e+08	2.05158e+08	1.42365e+08	2.70451e+08	3.02974e+08	2.01403e+08	2.40367e+08	3.50974e+08	1.18318e+08	7.68414e+07	1.38367e+08	1.63012e+08	1.71713e+08
P10959	7	4	272.08	0.389504	0.122586	P10959|EST1C_RAT	8.82366e+06	1.67669e+07	1.4621e+07	6.90943e+06	1.05233e+07	1.6837e+07	2.46892e+07	1.54935e+07	1.43944e+07	9.34779e+06	1.36433e+07	1.76181e+07	1.22833e+07	1.26251e+07	1.42599e+07	1.16355e+07	1.07063e+07	9.29163e+06	1.55882e+07	1.11906e+07
P17475	15	14	738.42	0.0269254	0.0183188	P17475|A1AT_RAT	3.24558e+07	4.72588e+07	3.71964e+07	2.3133e+07	2.56408e+07	7.9445e+07	8.06635e+07	4.53019e+07	5.67036e+07	3.85166e+07	5.63787e+07	5.40388e+07	4.20726e+07	4.43921e+07	6.89165e+07	3.98271e+07	3.73491e+07	4.57721e+07	5.83821e+07	4.33953e+07
O35763	10	4	432.56	0.0808787	0.0415445	O35763|MOES_RAT	8.18104e+07	1.1581e+08	1.10027e+08	8.1343e+07	7.72382e+07	2.94852e+07	2.25944e+08	1.49015e+08	1.23883e+08	1.55298e+08	1.05415e+08	2.53825e+08	1.59829e+08	1.41558e+08	1.2295e+08	9.91182e+07	8.83039e+07	1.15021e+08	6.8688e+07	1.18892e+08
P36374	9	6	673.33	1.53085e-09	1.77058e-08	P36374|KLK6_RAT	7.95605e+08	6.07235e+08	7.60543e+08	5.3454e+08	8.3683e+08	8.85729e+08	7.88014e+08	1.16002e+09	7.88871e+08	8.25471e+08	6.90396e+08	7.12404e+08	7.83954e+08	5.85575e+08	6.84524e+08	1.35438e+09	1.2289e+09	1.04137e+09	8.81025e+08	1.08113e+09
Q4V885	3	3	94.13	0.693278	0.18048	Q4V885|COL12_RAT	3.71113e+06	4.50371e+06	2.94163e+06	2.30506e+06	5.09396e+06	1.91999e+06	6.52008e+06	9.01969e+06	2.87771e+06	4.08866e+06	2.96734e+06	8.84828e+06	3.37135e+06	4.2062e+06	3.83885e+06	5.45381e+06	3.43359e+06	3.59757e+06	3.92338e+06	1.82088e+06
Q6MG71	2	2	107.95	0.117179	0.0521215	Q6MG71|CTL4_RAT	342718	167833	560829	948505	1.81147e+06	587671	833246	706555	2.23378e+06	700390	696424	582338	781011	1.39016e+06	591881	1.8179e+06	490708	559514	387625	477087
O89042	1	1	25.78	0.0447958	0.0279086	O89042|DPOLA_RAT	184284	261771	1.08218e+06	1.71791e+06	1.06821e+06	227920	663258	1.11509e+06	1.52991e+06	1.0597e+06	365637	909156	119280	2.48273e+06	432971	632327	144057	266227	485153	58637.2
Q01177	20	19	715.01	0.00471198	0.00438498	Q01177|PLMN_RAT	2.05851e+07	3.38711e+07	4.18781e+07	2.54689e+07	2.27005e+07	6.06024e+07	7.01926e+07	5.59087e+07	3.79348e+07	3.48792e+07	2.17002e+07	4.69159e+07	3.626e+07	3.79557e+07	3.75396e+07	2.91416e+07	2.13426e+07	2.09862e+07	2.555e+07	2.51213e+07
P15399	16	16	963.07	0.0461373	0.0285144	P15399|PBAS_RAT	5.69069e+08	5.31611e+07	3.81546e+08	1.02141e+08	6.47876e+07	2.77058e+08	1.5254e+08	7.22264e+07	5.3552e+07	6.55932e+07	1.12351e+08	2.44763e+08	8.5109e+07	6.65799e+08	1.52068e+08	8.66808e+07	1.00229e+08	1.04277e+08	6.30082e+07	7.64815e+07
Q63041	38	37	1855.71	0.0465922	0.0285774	Q63041|A1M_RAT	3.09868e+08	3.7096e+08	3.74999e+08	2.46651e+08	3.80324e+08	4.50418e+08	5.66933e+08	4.84457e+08	4.39959e+08	4.09384e+08	4.34095e+08	5.67696e+08	4.6817e+08	4.57108e+08	4.30722e+08	3.96753e+08	2.8361e+08	3.08248e+08	3.64212e+08	3.28514e+08
Q30KJ2	1	1	24.45	0.0494394	0.0300957	Q30KJ2|DFB50_RAT	362271	5600.73	641335	26982.3	7256.95	38036.2	9641.49	16631.3	7576.44	4149.38	5626.13	109725	6565.62	637829	7586.71	3010.31	4277.98	10105.4	1689.04	13481.9
P81828	3	3	282.24	0.323231	0.107191	P81828|UP2_RAT	3.78188e+10	1.96134e+10	3.40603e+10	1.76594e+10	3.03047e+10	7.47694e+10	4.29188e+10	5.14033e+10	3.35546e+10	4.1154e+10	4.97305e+10	3.55366e+10	4.07065e+10	2.92908e+10	2.29389e+10	3.23204e+10	1.84673e+10	3.19799e+10	2.65299e+10	2.54181e+10
P15950	1	1	39.77	0.0517654	0.0310448	P15950|KLK3_RAT	8.35643e+07	7.57917e+07	6.88806e+07	3.99298e+07	8.4096e+07	7.1892e+07	1.11911e+08	1.11773e+08	8.1908e+07	1.07355e+08	6.39062e+07	8.70651e+07	1.21811e+08	9.07377e+07	6.28039e+07	8.11854e+07	5.21583e+07	5.22154e+07	5.08599e+07	4.77336e+07
P97603	1	1	15.75	0.0522606	0.0311113	P97603|NEO1_RAT	0	8655.68	0	0	0	15975.9	6813.01	11650.3	1671.17	271.985	11001.2	12311.6	2075.84	1311.75	0	10823	0	213.906	5093.27	0
B5DFC9	2	2	29.39	1.67897e-05	4.85477e-05	B5DFC9|NID2_RAT	298592	583402	794482	417040	472408	773127	1.30665e+06	829797	969100	553591	342575	211925	110591	112867	347772	579906	481602	517913	435446	236222
P60531	1	1	22.27	0.000532689	0.000756627	P60531|TSKS_RAT	5.61542e+06	2.55902e+07	6.77773e+06	8.56774e+06	1.32862e+07	1.85517e+07	3.34081e+07	1.69227e+07	2.35011e+07	1.44724e+07	2.52911e+07	3.48662e+07	1.60084e+07	2.84489e+07	2.56683e+07	1.10443e+07	8.82229e+06	8.29952e+06	1.37136e+07	1.17883e+07
P53813	2	1	48.12	0.0541316	0.0315296	P53813|PROS_RAT	3.58151e+06	3.79147e+06	1.29546e+06	3.59673e+06	5.26547e+06	7.43203e+06	8.01812e+06	8.86474e+06	4.52603e+06	1.59004e+06	3.85292e+06	2.12911e+06	3.29884e+06	6.44896e+06	2.06077e+06	4.51118e+06	5.37927e+06	3.81172e+06	2.95137e+06	3.32655e+06
P09117	1	1	49.25	0.88004	0.217858	P09117|ALDOC_RAT	306431	163777	1.08694e+06	426003	210676	1.14338	520350	1.00153e+06	525918	509380	221191	0	641628	315994	133538	164815	250722	263166	151873	400475
Q6Q0N1	1	1	43.64	0.057954	0.0332772	Q6Q0N1|CNDP2_RAT	506501	21598.9	571350	352230	383892	74329.9	623168	850894	560310	304349	335480	461276	214570	414563	259556	750888	1.35184e+06	257712	882982	261728
P01836	9	6	638	0.458845	0.138616	P01836|KACA_RAT	2.52235e+09	2.18853e+09	3.08499e+09	8.77172e+08	7.6172e+08	2.36173e+09	3.74038e+09	4.67911e+09	1.7415e+09	8.02123e+08	2.37942e+09	3.85931e+09	4.47217e+09	1.61635e+09	1.8744e+09	2.83324e+09	8.6593e+08	4.31854e+08	3.48326e+09	1.55027e+09
P21263	1	0	34.43	0.0591917	0.0335126	P21263|NEST_RAT	3.57933e+06	3.79147e+06	1.27916e+06	3.5708e+06	5.20277e+06	7.3724e+06	8.01655e+06	8.8492e+06	4.51554e+06	1.5795e+06	3.81625e+06	2.12468e+06	3.29766e+06	6.44255e+06	2.05343e+06	4.40671e+06	5.37733e+06	3.65144e+06	2.91598e+06	3.31705e+06
P19629	1	1	33.96	0.0600785	0.0337784	P19629|LDHC_RAT	0	0	0	15432.5	13132.3	1621.24	15418	94.1595	0	290977	2674.98	3762.62	5572.97	2221.99	0.425674	81327.4	34290.2	111523	6661.2	7044.36
P07522	50	50	3333.05	0.0605704	0.0338201	P07522|EGF_RAT	1.13999e+09	9.61137e+08	1.34721e+09	1.01201e+09	1.13518e+09	1.33242e+09	1.25937e+09	1.67064e+09	1.26466e+09	1.2418e+09	1.04981e+09	1.06559e+09	1.29615e+09	1.61347e+09	1.00978e+09	1.18291e+09	9.72017e+08	9.02526e+08	8.72339e+08	1.03397e+09
P97546	7	7	367.07	1.89943e-05	5.30282e-05	P97546|NPTN_RAT	9.77354e+06	6.78888e+06	7.6901e+06	4.80021e+06	6.69389e+06	1.05403e+07	7.65821e+06	1.10181e+07	5.9396e+06	8.35264e+06	7.17932e+06	3.95386e+06	6.00755e+06	7.09668e+06	5.09286e+06	3.70729e+06	4.17488e+06	3.78394e+06	5.76629e+06	4.98328e+06
P31977	11	5	530.71	0.690983	0.180463	P31977|EZRI_RAT	7.38574e+06	8.35183e+06	1.63876e+07	1.39025e+07	1.23318e+07	1.30427e+07	1.18201e+07	2.31216e+07	2.06914e+07	9.89724e+06	1.15058e+07	1.32137e+07	2.171e+07	1.93385e+07	1.15897e+07	1.34054e+07	1.0626e+07	8.99586e+06	1.12979e+07	1.20916e+07
P97829	1	1	31.19	0.0689579	0.0377229	P97829|CD47_RAT	43784.4	1191.32	118125	99419.2	37559.5	209940	115958	622.46	198452	18109.7	118218	673.225	116604	158454	539.329	0	80017.8	697.266	46362.7	47689.7
P08932	4	0	194.78	0.114861	0.0513778	P08932|KNT2_RAT	6.79604e+06	8.86485e+06	1.22364e+07	6.0072e+06	6.80444e+06	1.23543e+07	2.19185e+07	1.47117e+07	1.03622e+07	1.19056e+07	7.90903e+06	1.03049e+07	1.11515e+07	7.98837e+06	1.32563e+07	7.18415e+06	4.85584e+06	7.93708e+06	7.87856e+06	4.69026e+06
P48199	3	3	161.89	0.00260746	0.00267223	P48199|CRP_RAT	9.07364e+06	1.13184e+07	2.03182e+07	9.20946e+06	1.34005e+07	2.41878e+07	2.31944e+07	2.49933e+07	2.07004e+07	1.62117e+07	2.4234e+07	2.23142e+07	1.95523e+07	2.41256e+07	1.83776e+07	1.30537e+07	8.07938e+06	1.14881e+07	1.67135e+07	1.18897e+07
Q641Z6	1	1	15.62	0.331628	0.108264	Q641Z6|EHD1_RAT	20098.2	39992.5	146852	86035.3	6735.24	2723.97	77010.8	10120.4	13053.5	22601	4303.84	22094.2	80760.5	64448.9	2310.79	40963.1	57091	40622.5	12094	5665.57
Q09429	1	1	31.5	0.202028	0.0782614	Q09429|ABCC8_RAT	3.60953e+06	6.66394e+06	6.18123e+06	5.59591e+06	1.14791e+07	5.99767e+06	1.83886e+07	1.31117e+07	9.54747e+06	1.11282e+07	4.19593e+06	1.49676e+07	1.3077e+07	7.74309e+06	9.52404e+06	7.72245e+06	4.58347e+06	4.91433e+06	6.26397e+06	4.64754e+06
O55004	2	2	51.5	0.698597	0.180703	O55004|RNAS4_RAT	509931	1.63225e+06	149455	126520	1.23215e+06	1.88767e+06	5.73025e+06	463221	1.69191e+06	85050.8	487685	454698	80387.2	1.4989e+06	201538	1.29904e+06	1.04203e+06	123645	894357	116911
P98158	73	69	2978.18	0.0780762	0.0410469	P98158|LRP2_RAT	1.45827e+08	1.29041e+08	2.00259e+08	1.24512e+08	1.53323e+08	2.10705e+08	1.79537e+08	2.00584e+08	2.10962e+08	1.62955e+08	1.6313e+08	1.85997e+08	1.50021e+08	1.85723e+08	1.57156e+08	1.37456e+08	1.13709e+08	1.58651e+08	1.2202e+08	1.43469e+08
P02650	7	7	388.66	0.603671	0.168533	P02650|APOE_RAT	1.41588e+07	2.1497e+07	2.34052e+07	1.83114e+07	2.60777e+07	2.83587e+07	3.52291e+07	2.9624e+07	2.56845e+07	2.62302e+07	2.10984e+07	3.00212e+07	2.8044e+07	3.35082e+07	2.36464e+07	1.87856e+07	2.00695e+07	1.82289e+07	2.33639e+07	1.6972e+07
P04937	10	9	374.99	1.97442e-12	1.59854e-10	P04937|FINC_RAT	4.63552e+07	4.08539e+07	5.89417e+07	4.57778e+07	6.73143e+07	5.94824e+07	7.29503e+07	8.32711e+07	6.7002e+07	5.80376e+07	2.79784e+07	4.05049e+07	3.33809e+07	3.38486e+07	3.52016e+07	6.22603e+07	5.75786e+07	4.7033e+07	4.34735e+07	4.93563e+07
Q62632	1	1	22.72	0.081404	0.0415445	Q62632|FSTL1_RAT	220937	169646	288353	189741	230407	279946	401967	281170	400477	134408	221386	166399	161662	288107	84397.4	292580	194217	155408	174094	148187
Q8CHN3	5	4	460.66	0.850973	0.212644	Q8CHN3|WFDC2_RAT	4.28501e+07	2.04973e+07	5.85808e+07	3.40936e+07	2.04904e+07	4.06784e+07	3.5262e+07	4.27951e+07	4.67763e+07	3.6076e+07	2.71978e+07	4.41184e+07	4.45881e+07	3.37227e+07	3.36308e+07	3.56677e+07	2.39401e+07	3.11495e+07	3.0469e+07	4.46975e+07
P26051	3	3	224.89	5.32293e-05	0.00011971	P26051|CD44_RAT	2.45111e+07	1.64768e+07	3.40107e+07	2.61842e+07	3.49913e+07	3.16331e+07	3.15424e+07	4.29902e+07	3.63536e+07	3.06037e+07	2.80593e+07	1.2435e+07	1.46538e+07	2.31475e+07	2.96101e+07	2.86706e+07	1.95278e+07	2.59123e+07	2.25894e+07	3.0843e+07
P00787	8	7	368.17	0.898349	0.220401	P00787|CATB_RAT	9.93545e+06	4.05034e+07	1.85937e+07	1.12183e+07	2.50586e+07	1.54219e+07	2.16856e+07	1.63946e+07	2.80717e+07	2.38098e+07	1.46239e+07	4.44346e+07	2.01645e+07	2.25714e+07	3.03541e+07	2.13822e+07	1.86209e+07	2.62817e+07	1.91611e+07	1.28115e+07
P18292	7	6	426.78	3.70204e-05	9.36643e-05	P18292|THRB_RAT	9.47533e+07	1.05241e+08	1.47505e+08	9.08719e+07	1.16826e+08	1.86626e+08	1.80467e+08	1.86278e+08	1.42383e+08	1.35743e+08	1.05578e+08	1.04447e+08	1.14482e+08	1.20433e+08	9.47671e+07	1.19202e+08	9.9407e+07	1.01922e+08	9.08302e+07	1.01534e+08
P11232	2	2	62.46	0.000170833	0.000282266	P11232|THIO_RAT	1.26702e+06	1.47313e+06	1.53997e+06	1.5118e+06	1.01179e+06	1.14669e+06	654333	1.38466e+06	1.6173e+06	791903	726761	1.21373e+06	1.01679e+06	1.44129e+06	1.00832e+06	1.67532e+06	1.37068e+06	1.05435e+06	1.06747e+06	1.07896e+06
P05545	19	9	1741.46	0.00187488	0.00208524	P05545|SPA3K_RAT	8.70556e+08	9.62313e+08	1.28986e+09	7.58988e+08	9.932e+08	1.43838e+09	1.50545e+09	1.59712e+09	1.41837e+09	1.21478e+09	1.11354e+09	1.28536e+09	1.40347e+09	1.26727e+09	1.23846e+09	1.04003e+09	8.65746e+08	7.31637e+08	9.73394e+08	8.48146e+08
O88989	4	4	135.84	0.0448125	0.0279086	O88989|MDHC_RAT	993825	764922	4.08236e+06	2.53294e+06	1.87955e+06	852416	1.51348e+06	2.78819e+06	2.56823e+06	1.2972e+06	769877	618537	2.17434e+06	2.0742e+06	753993	1.42483e+06	2.18486e+06	1.42722e+06	890007	1.49724e+06
Q9JLS4	1	1	22.32	0.0904288	0.0443059	Q9JLS4|SFRP4_RAT	164065	346710	320381	181033	379505	317792	315017	164748	330263	159627	133538	330769	217285	87934.1	280279	215391	116541	370758	263077	263574
Q62687	1	1	26.91	0.090842	0.0443059	Q62687|S6A18_RAT	944.659	0	4498.67	3597.93	0	43297.1	0	5304.36	11390.4	0	0	1583.54	1.82479	1435.04	1092.86	1761.95	1283.44	2.21297	2606.27	0
P00502	3	3	105.12	0.770697	0.194992	P00502|GSTA1_RAT	2.88111e+06	3.45333e+06	6.82264e+06	4.22264e+06	3.06276e+06	1.61439e+06	2.36928e+06	5.16502e+06	6.46724e+06	3.4613e+06	2.67248e+06	5.60611e+06	2.92681e+06	4.16217e+06	2.44394e+06	3.41283e+06	2.69017e+06	2.71829e+06	5.37084e+06	4.18591e+06											GSTA3_RAT;P14942	GSTA4_RAT
Q6IRK9	9	9	405.96	0.0110172	0.008495	Q6IRK9|CBPQ_RAT	2.00247e+07	3.56261e+07	3.65176e+07	4.05405e+07	4.57792e+07	2.71483e+07	6.80555e+07	5.38691e+07	5.63458e+07	4.59431e+07	2.95734e+07	3.21482e+07	5.54669e+07	8.32637e+07	1.0994e+08	1.93034e+07	2.14779e+07	2.29867e+07	2.03262e+07	2.6028e+07
Q9JLJ3	1	1	48.11	0.0976735	0.0467921	Q9JLJ3|AL9A1_RAT	71956.5	195950	525969	369560	279970	135190	355852	253132	396856	458886	171935	431974	501457	478002	253673	166206	224218	202405	150918	283753
Q9JJ40	10	10	506.79	0.0319641	0.0212021	Q9JJ40|NHRF3_RAT	1.63796e+06	3.49764e+06	1.02253e+07	3.57871e+06	1.76776e+06	6.37158e+06	4.14639e+06	1.1391e+07	1.05865e+07	2.39201e+06	2.73698e+06	3.6968e+06	4.00705e+07	8.178e+06	2.69783e+06	2.91677e+06	1.50515e+06	1.26479e+06	4.92959e+06	1.15422e+06
P08592	2	2	68.37	0.000662492	0.000889236	P08592|A4_RAT	2.8733e+06	1.99172e+06	2.12621e+06	2.18306e+06	2.96105e+06	3.77647e+06	2.42578e+06	1.44802e+06	2.21611e+06	1.83521e+06	997599	1.41998e+06	2.32414e+06	1.21612e+06	996229	1.44484e+06	1.6932e+06	1.47206e+06	1.41107e+06	1.41657e+06
Q91XN4	1	1	73.31	0.105637	0.0494976	Q91XN4|BAMBI_RAT	281708	0	445043	93395.4	125798	322307	5672.14	357138	459272	145338	23165.1	34566.5	11.3233	86027.7	38786.5	424084	96687.2	33.5493	35002.8	17828.3
P09006	2	2	90.35	0.112692	0.0513778	P09006|SPA3N_RAT	354229	361226	328383	121348	478022	691900	1.87669e+06	419853	420474	283981	359622	515296	508790	341237	137569	290785	334256	394465	185257	247117
P01048	6	3	260.1	0.369063	0.118104	P01048|KNT1_RAT	1.37282e+07	1.5164e+07	2.20337e+07	1.25494e+07	7.9636e+06	2.10699e+07	3.80417e+07	2.3966e+07	1.75918e+07	1.93257e+07	1.21323e+07	2.13482e+07	2.37121e+07	1.46465e+07	2.19529e+07	1.15278e+07	8.94319e+06	1.56522e+07	1.45734e+07	1.3787e+07
P14046	18	4	758.23	0.00421288	0.00406053	P14046|A1I3_RAT	1.69728e+07	1.75073e+07	3.0026e+07	1.93435e+07	2.09564e+07	2.07916e+07	4.65058e+07	4.36854e+07	3.03029e+07	3.4148e+07	1.44457e+07	2.60054e+07	2.47717e+07	2.02772e+07	1.25855e+07	3.40679e+07	1.62363e+07	1.83543e+07	4.45325e+07	1.9645e+07
Q5FVR0	4	3	128.64	0.311458	0.106398	Q5FVR0|TIMD2_RAT	1.06701e+07	9.58195e+06	1.47212e+07	6.52359e+06	1.57533e+07	1.72145e+07	1.49244e+07	1.54572e+07	8.39545e+06	1.24378e+07	1.47239e+07	1.82842e+07	1.76041e+07	9.98628e+06	7.68412e+06	1.52234e+07	7.07553e+06	8.40299e+06	1.33561e+07	6.33903e+06
Q03626	16	2	601.7	0.00869894	0.00690477	Q03626|MUG1_RAT	1.91736e+07	1.77175e+07	2.83644e+07	1.80308e+07	1.93337e+07	2.15036e+07	4.34204e+07	4.39288e+07	2.93523e+07	3.1015e+07	1.39695e+07	2.71841e+07	2.47564e+07	1.87703e+07	1.21701e+07	2.9613e+07	1.47989e+07	1.6711e+07	3.92247e+07	1.86501e+07
O70535	2	2	58.24	0.1076	0.0494976	O70535|LIFR_RAT	103812	98501.2	404407	174037	144204	234290	313663	332522	143582	177021	30652.8	36581.6	219871	51861.8	168384	254934	13659.9	145138	74102.2	51135.1
P05544	24	15	1847.39	0.0043666	0.00415917	P05544|SPA3L_RAT	1.12258e+09	1.15279e+09	1.66324e+09	9.51059e+08	1.22473e+09	1.603e+09	1.91518e+09	1.83357e+09	1.6476e+09	1.44251e+09	1.34671e+09	1.58191e+09	1.69757e+09	1.50488e+09	1.46213e+09	1.2435e+09	1.0121e+09	8.96703e+08	1.14512e+09	9.72324e+08
O88767	3	3	94.29	0.0258625	0.0177448	O88767|PARK7_RAT	317523	114252	863703	392061	621009	322821	524720	270820	922485	615304	339451	522939	225555	338481	481204	691725	330640	417901	411975	120345
Q9WTQ2	2	2	105.89	0.0696681	0.0378556	Q9WTQ2|PODXL_RAT	218793	163528	907657	593078	482514	766144	289563	976782	1.78561e+06	458488	450683	501067	483290	916503	336133	272234	580071	904520	134594	103765
P82450	3	3	130.9	0.0082176	0.00672036	P82450|SIAE_RAT	3.26193e+06	4.40376e+06	5.72007e+06	2.72525e+06	3.67077e+06	3.56399e+06	3.06696e+06	7.28935e+06	5.31565e+06	3.57298e+06	2.44592e+06	3.89666e+06	4.72394e+06	4.23802e+06	2.27246e+06	3.90703e+06	3.46025e+06	3.02701e+06	3.08513e+06	3.16052e+06
P60711	6	1	244.98	0.117811	0.0521215	P60711|ACTB_RAT	2.34414e+07	1.01115e+07	3.53759e+07	2.1907e+07	9.78542e+06	2.37825e+07	1.19006e+07	3.02486e+07	3.7967e+07	2.07031e+07	1.97813e+07	2.33675e+07	2.7639e+07	3.56499e+07	2.08086e+07	1.33673e+07	9.17828e+06	9.62288e+06	1.35114e+07	2.92002e+07
P61589	1	1	19.32	0.128239	0.0564269	P61589|RHOA_RAT	5824.96	0	0	6895.02	0	0	0	0	0	3062.63	0	0	0	0	0	0	1969.32	0	0	0
P62738	6	1	239.43	0.134939	0.0585075	P62738|ACTA_RAT	8.56973e+06	3.00685e+07	3.47325e+07	2.52288e+07	8.20115e+06	2.01167e+07	1.61161e+07	2.96363e+07	3.63982e+07	1.31317e+07	1.35831e+07	1.30415e+07	2.66767e+07	3.59818e+07	1.05521e+07	1.18821e+07	9.21782e+06	8.65838e+06	1.201e+07	1.313e+07
Q499T2	7	7	424.86	0.489491	0.1457	Q499T2|GILT_RAT	5.88496e+06	6.11837e+06	8.6858e+06	4.66119e+06	1.01334e+07	8.72254e+06	1.04247e+07	8.91182e+06	8.58167e+06	8.14377e+06	6.38326e+06	8.22585e+06	7.52887e+06	1.11512e+07	5.98869e+06	6.56829e+06	5.78653e+06	4.89056e+06	6.63815e+06	5.84317e+06
Q6IE52	16	0	603.21	0.00772822	0.00658626	Q6IE52|MUG2_RAT	1.65618e+07	1.68826e+07	2.61678e+07	1.4794e+07	1.77487e+07	2.14061e+07	3.7838e+07	3.71223e+07	2.59481e+07	2.68603e+07	1.26444e+07	2.4737e+07	2.22843e+07	1.65078e+07	1.20105e+07	2.59615e+07	1.35475e+07	1.4101e+07	3.61189e+07	1.59905e+07
P22057	6	6	340.63	0.215982	0.0813323	P22057|PTGDS_RAT	4.14028e+07	1.01605e+08	9.19686e+07	8.66018e+07	7.51306e+07	7.37314e+07	1.35075e+08	1.10462e+08	1.07416e+08	8.86344e+07	5.69545e+07	1.28396e+08	8.3461e+07	8.21159e+07	9.89249e+07	6.33128e+07	7.06771e+07	6.67584e+07	4.99994e+07	8.0355e+07
P12020	6	6	186.73	0.0146121	0.0108534	P12020|CRIS1_RAT	4.38222e+06	1.21456e+06	1.47209e+06	1.56189e+06	2.84631e+06	257878	364647	941318	2.66724e+06	1.72772e+06	1.11873e+06	850686	791799	880372	2.0347e+06	3.44634e+06	2.42433e+06	6.31608e+06	1.15597e+06	1.07383e+06
Q63355	1	1	22.69	0.139005	0.0592323	Q63355|MYO1C_RAT	5.27082	0	114.029	29.8626	4761.2	638.04	0	0	3522.27	9240.85	0	40.7854	0	0	0	12830.9	0	0	0	11.3587
P07151	6	6	376.41	0.0590531	0.0335126	P07151|B2MG_RAT	3.63517e+07	8.68327e+07	8.48896e+07	6.38816e+07	8.19083e+07	7.02769e+07	1.68356e+08	1.10776e+08	1.5383e+08	7.90458e+07	7.93471e+07	1.46827e+08	6.30042e+07	1.66727e+08	1.82198e+08	9.62727e+07	7.53424e+07	6.33168e+07	8.54599e+07	7.28551e+07
P98089	1	1	20.55	0.141488	0.0596624	P98089|MUC2L_RAT	1766.75	0	0	111.267	0	354863	0	0	0	5.68552	9154.53	495.181	9280.63	0	55.3606	5749.38	266.656	2443.85	171.433	24365.1
Q64240	16	16	985.15	0.383011	0.121131	Q64240|AMBP_RAT	9.84991e+07	4.47398e+08	3.08632e+08	1.97141e+08	3.49437e+08	2.56803e+08	8.55433e+08	3.72111e+08	4.56136e+08	3.09648e+08	2.15496e+08	5.64361e+08	3.31452e+08	5.80676e+08	4.07641e+08	4.42521e+08	2.94131e+08	3.34878e+08	3.70019e+08	3.71549e+08
P13852	2	2	47.08	0.640247	0.174532	P13852|PRIO_RAT	222800	336003	314832	229686	289631	77935	53466.3	410920	672427	85612.5	224391	442601	36940.8	310860	34889.5	249683	86466.3	22773.6	626024	142735
P36953	16	16	561.48	0.106475	0.0494976	P36953|AFAM_RAT	2.67714e+07	2.3344e+07	3.85962e+07	3.07037e+07	2.92188e+07	5.40774e+07	3.96852e+07	5.5645e+07	5.74113e+07	3.11005e+07	3.39321e+07	2.12854e+07	3.77082e+07	4.47827e+07	2.84516e+07	3.57212e+07	2.96093e+07	2.55105e+07	3.29768e+07	4.19517e+07
Q63257	2	2	126.6	0.152619	0.0636925	Q63257|IL4RA_RAT	2.40327e+07	2.12429e+07	2.93088e+07	1.38955e+07	2.96815e+07	2.36008e+07	3.36676e+07	3.15926e+07	2.38157e+07	2.41792e+07	1.79458e+07	2.2345e+07	2.50951e+07	2.83025e+07	2.59901e+07	2.21241e+07	1.61707e+07	1.85872e+07	1.8634e+07	1.82601e+07
P20611	5	5	158.56	1.46832e-06	5.04921e-06	P20611|PPAL_RAT	6.46134e+06	5.01874e+06	1.47588e+07	6.581e+06	5.9631e+06	1.03304e+07	1.25151e+07	1.65666e+07	1.19721e+07	1.04668e+07	3.82134e+06	5.13152e+06	9.36275e+06	1.0069e+07	5.74089e+06	4.92122e+06	4.35853e+06	4.19595e+06	5.29456e+06	5.43062e+06
P21704	11	11	456.82	0.165848	0.0676848	P21704|DNAS1_RAT	1.63263e+08	2.02169e+08	2.88107e+08	1.63091e+08	2.77364e+08	2.54971e+08	4.79308e+08	2.76679e+08	2.62334e+08	3.00707e+08	2.16087e+08	3.72437e+08	2.52248e+08	3.165e+08	2.73236e+08	2.60919e+08	1.52464e+08	1.21261e+08	2.73038e+08	1.97171e+08
P42123	2	1	60.35	0.166365	0.0676848	P42123|LDHB_RAT	3.15911e+06	1.53876e+06	502093	1.84538e+06	3.20886e+06	244574	2.51115e+06	3.227e+06	3.18284e+06	720849	2.95833e+06	1.22376e+06	859383	2.27315e+06	549297	2.26692e+06	1.84796e+06	1.10011e+06	754721	3.12159e+06
Q6AYD4	3	3	224.2	0.0022758	0.00242439	Q6AYD4|ESAM_RAT	3.81741e+06	5.05826e+06	9.14421e+06	4.55113e+06	6.29461e+06	8.13985e+06	6.81418e+06	8.14904e+06	5.98531e+06	5.00134e+06	3.33793e+06	5.83235e+06	6.22065e+06	5.55991e+06	5.30983e+06	4.48265e+06	4.88414e+06	3.91597e+06	4.04579e+06	5.05293e+06
P85971	2	2	59.23	0.00162899	0.00193951	P85971|6PGL_RAT	1.14467e+06	1.15865e+06	1.45813e+06	1.15195e+06	868012	1.7274e+06	1.83488e+06	1.81407e+06	1.20202e+06	1.05924e+06	1.01808e+06	1.1513e+06	1.12509e+06	1.11786e+06	1.43612e+06	1.1588e+06	616043	801537	1.15769e+06	730246
P17164	2	2	52.22	0.9494	0.227413	P17164|FUCO_RAT	85599	149841	436115	529441	68847.2	43794.7	294482	597780	154840	325507	34284.5	111626	159134	287371	27154	65879.2	52349.1	101952	76683.6	221406
Q63716	2	2	69.25	0.876345	0.217641	Q63716|PRDX1_RAT	8691.05	43378.6	414334	121393	68097.5	4561.18	21973	167730	122716	42785	47336.5	30092.7	441772	185927	34240.7	13738.7	275821	37166.7	31975	147469
Q63751	3	2	102.21	0.103411	0.0492495	Q63751|VOME_RAT	2.93008e+06	3.0486e+06	5.20083e+06	4.94652e+06	2.80417e+06	3.14443e+06	6.26323e+06	7.52577e+06	7.05171e+06	1.67252e+06	4.03171e+06	3.36935e+06	6.51463e+06	6.47301e+06	1.2871e+07	3.02506e+06	2.35476e+06	2.20192e+06	2.91998e+06	4.01117e+06
P00689	9	8	492.51	0.179856	0.071032	P00689|AMYP_RAT	3.33138e+08	3.19603e+08	4.60676e+08	2.54558e+08	3.84063e+08	5.06059e+08	5.53971e+08	5.34156e+08	3.10551e+08	3.74441e+08	3.31062e+08	3.18805e+08	4.11501e+08	4.00835e+08	2.62141e+08	3.44597e+08	2.30821e+08	3.21078e+08	2.50273e+08	2.565e+08
P16573	1	1	45.37	0.19177	0.0753696	P16573|CEAM1_RAT	1.35637e+07	1.58021e+07	2.96969e+07	1.87325e+07	1.69393e+07	1.66299e+07	3.17184e+07	2.11998e+07	1.5881e+07	2.29508e+07	1.15263e+07	3.18225e+07	2.35013e+07	1.97607e+07	2.21304e+07	1.31633e+07	1.1091e+07	1.83592e+07	1.58536e+07	2.5634e+07
Q63556	6	3	234.65	0.0369896	0.0239581	Q63556|SPA3M_RAT	1.29372e+08	1.42777e+08	2.58593e+08	1.32608e+08	1.38043e+08	1.84945e+08	2.27672e+08	2.0067e+08	2.04665e+08	1.5413e+08	1.98922e+08	1.97013e+08	2.41039e+08	1.82743e+08	2.13619e+08	1.32992e+08	1.01551e+08	1.30589e+08	1.25814e+08	1.21e+08
Q08420	2	1	81.34	0.196308	0.0764113	Q08420|SODE_RAT	2.65967e+06	1.98664e+06	3.59875e+06	2.96089e+06	1.6525e+06	2.11831e+06	4.2432e+06	4.25705e+06	2.39256e+06	2.8648e+06	1.74441e+06	1.66456e+06	2.17274e+06	1.67111e+06	2.59785e+06	2.12466e+06	1.71603e+06	1.96745e+06	2.13206e+06	2.60467e+06
Q9QX79	6	6	225.01	0.39064	0.122586	Q9QX79|FETUB_RAT	3.85616e+06	2.51986e+06	1.70268e+06	2.30908e+06	1.53299e+06	6.74412e+06	5.07967e+06	3.01937e+06	3.12865e+06	997030	4.12292e+06	953887	1.99279e+06	2.09335e+06	1.0962e+06	1.92521e+06	1.34354e+06	2.60204e+06	2.84411e+06	1.92222e+06
P02770	37	37	2871.23	0.203468	0.0784439	P02770|ALBU_RAT	7.0607e+09	8.91124e+09	5.2624e+09	2.85693e+09	4.47471e+09	9.15111e+09	1.13246e+10	5.89775e+09	6.26779e+09	6.4811e+09	7.78058e+09	7.01747e+09	5.64282e+09	4.76491e+09	6.78591e+09	5.03893e+09	3.63355e+09	5.1021e+09	6.34774e+09	3.59799e+09
P25030	1	1	19.06	0.211224	0.0806705	P25030|K1C20_RAT	393276	32315.3	75894	83567.9	13722.6	985621	134669	128797	164779	33170.5	92331.2	167738	28996.7	58422.2	172650	77171.1	740575	162930	65634.8	16223.6
Q63416	1	1	14.33	0.211236	0.0806705	Q63416|ITIH3_RAT	6339.96	18789.3	2116.55	5824.2	4032.01	0	133.726	4514.49	24963	16014.7	1008.65	3998.89	357.149	2240.54	14836.9	868.917	2064.86	569.899	2733.27	9913.31
P48508	1	1	18.32	0.212422	0.0807426	P48508|GSH0_RAT	2037.32	12732.6	304.689	13153.6	6087.7	122665	2195.44	1859.5	57762.9	7142.45	25059.2	256.761	16136.3	2393.63	34852.8	6672.75	2818.06	27142.5	8549.83	16374.1
P27590	30	30	1527.1	5.66782e-05	0.000120758	P27590|UROM_RAT	1.986e+09	2.28903e+09	1.67997e+09	1.12332e+09	1.27972e+09	2.82831e+09	2.84789e+09	3.5248e+09	1.76842e+09	2.28725e+09	2.64183e+09	2.48953e+09	3.52395e+09	3.44101e+09	2.33233e+09	6.11448e+08	6.65712e+08	7.83005e+08	1.43287e+09	2.45404e+09
P20767	5	5	350.09	0.337693	0.109801	P20767|LAC2_RAT	2.61502e+08	1.45555e+08	3.06924e+08	1.61361e+08	3.84107e+08	2.16438e+08	2.57881e+08	3.75351e+08	2.05524e+08	1.84441e+08	1.3286e+08	2.10832e+08	2.26352e+08	1.75971e+08	6.8332e+08	1.46217e+08	2.29873e+08	9.96871e+07	1.8236e+08	2.83307e+08
Q642A7	2	2	71.35	0.107069	0.0494976	Q642A7|F151A_RAT	2.29928e+06	1.03061e+06	5.38679e+06	2.81372e+06	5.30886e+06	5.15218e+06	3.504e+06	7.69003e+06	4.6527e+06	5.6811e+06	3.0571e+06	14679.5	5.2518e+06	5.39323e+06	3.22794e+06	3.20471e+06	2.33186e+06	2.03136e+06	2.51953e+06	2.76055e+06
P02767	3	3	165.78	0.0773725	0.0409429	P02767|TTHY_RAT	1.73509e+07	1.82283e+07	1.49509e+07	1.03122e+07	1.31207e+07	2.64697e+07	3.28483e+07	2.13809e+07	1.16072e+07	1.77839e+07	1.90263e+07	2.78588e+07	1.49608e+07	1.22736e+07	9.62819e+06	1.3305e+07	9.5482e+06	1.51043e+07	1.09473e+07	6.30869e+06
Q02974	1	1	31.53	0.00328397	0.00328244	Q02974|KHK_RAT	207447	152780	459374	166910	182463	435521	237040	481467	420867	248917	249579	283725	420400	287469	125986	188733	80875	50158.6	243752	129442
Q6PTT0	2	1	43.87	0.244321	0.0901054	Q6PTT0|ACY1B_RAT	1.90192e+06	2.27409e+06	3.13314e+06	2.86748e+06	1.57855e+06	2.26862e+06	3.03606e+06	4.16585e+06	2.63271e+06	1.87431e+06	2.42474e+06	2.2658e+06	2.63462e+06	2.34559e+06	1.87149e+06	2.4923e+06	1.72755e+06	1.41655e+06	3.02166e+06	3.03991e+06
P30152	3	3	140.37	0.31439	0.106949	P30152|NGAL_RAT	5.12471e+06	7.36274e+06	5.55352e+06	3.27784e+06	6.19609e+06	6.61268e+06	1.13983e+07	6.26281e+06	7.64665e+06	4.23129e+06	6.46421e+06	8.49825e+06	7.90072e+06	8.85448e+06	8.10058e+06	8.98068e+06	2.40923e+06	2.87645e+06	4.67228e+06	1.48804e+06
P62982	4	4	360.68	0.0842566	0.0421087	P62982|RS27A_RAT	1.01569e+07	1.11445e+07	3.26818e+07	2.4485e+07	1.10098e+07	1.99129e+07	1.36551e+07	3.00305e+07	2.93551e+07	2.08058e+07	1.2934e+07	1.65985e+07	2.5543e+07	2.34006e+07	1.27546e+07	1.33535e+07	1.11546e+07	1.52025e+07	1.13742e+07	1.42706e+07
P11951	1	1	25.85	0.514933	0.150506	P11951|CX6C2_RAT	7957.93	2922.67	2421.42	2197.56	2470.12	59785.6	627.419	766.611	11990.7	3486.02	6605.59	3103.96	0	102.606	2950.02	6907.93	1089.34	797.682	887.85	1230.73
Q9JJ19	10	9	404.49	0.296439	0.104349	Q9JJ19|NHRF1_RAT	2.88054e+06	3.93718e+06	7.56963e+06	4.82287e+06	7.00166e+06	3.98928e+07	9.26503e+07	4.1492e+06	1.51331e+07	4.45399e+06	3.91236e+06	7.09085e+06	1.03235e+08	8.78965e+06	2.90959e+06	6.27559e+06	3.14734e+06	1.94593e+06	2.86739e+06	4.74157e+06
Q4FZU2	1	1	30.1	0.260363	0.0941052	Q4FZU2|K2C6A_RAT	1321.27	17932.6	4964.15	30738.7	4450.84	5155.8	10428.2	8240.17	22420.6	13203.4	17580.5	3831.38	0	2363.77	10667	23935.6	439206	12296.2	5960.99	2599.65
Q641X3	1	1	22.62	0.261964	0.0942633	Q641X3|HEXA_RAT	118137	1.10121e+07	2.84085e+06	2.18614e+07	6.76888e+06	1.16325e+06	240121	55706.6	194595	103167	209251	217639	3.59148e+06	4.07342e+06	118833	454304	8.64979e+06	4.20186e+06	394788	4.5079e+06
O35331	1	1	23.2	0.263998	0.0945748	O35331|PDXK_RAT	17322.1	4191.45	1954.39	8126.34	10009.6	17186.3	10381.6	34443.2	16371.8	12915.6	14270.3	0	29636.3	1127.61	1821.77	5909.65	6732.78	0	2450.26	1186.66
Q6P7S1	2	1	46.64	0.26693	0.0952038	Q6P7S1|ASAH1_RAT	246207	1.51473e+06	551839	435361	1.02314e+06	952968	1.10904e+06	758479	2.39268e+06	519675	647752	2.19044e+06	2.06338e+06	816264	832618	519473	684790	439751	302488	1.65616e+06
Q6TUD4	1	1	42.87	0.00370078	0.00365394	Q6TUD4|YIPF3_RAT	4.25744e+07	3.49496e+07	6.11708e+07	3.29018e+07	3.58262e+07	5.33686e+07	2.86231e+07	8.25381e+07	3.72926e+07	4.92939e+07	3.00918e+07	3.26972e+07	4.56518e+07	4.87502e+07	4.38446e+07	3.24056e+07	2.04404e+07	1.99877e+07	2.62404e+07	2.61961e+07
O70244	9	9	293.67	0.224598	0.0837971	O70244|CUBN_RAT	3.84416e+06	3.01532e+06	3.21031e+06	3.94391e+06	2.22384e+06	1.21542e+06	5.80123e+06	6.89486e+06	4.31434e+06	4.90925e+06	2.7081e+06	1.16582e+06	3.44768e+06	3.69384e+06	1.01358e+06	2.06178e+06	1.93807e+06	2.6118e+06	2.11352e+06	2.9799e+06
P48500	3	3	125.81	0.00721205	0.00634678	P48500|TPIS_RAT	956750	576692	2.17168e+06	1.7978e+06	591695	726857	718482	2.01297e+06	883390	605933	498164	270794	963090	622264	574153	715290	1.02775e+06	584513	677701	1.00691e+06
P16290	1	1	18.06	0.29905	0.104443	P16290|PGAM2_RAT	72067.9	37925.2	487115	209846	106083	791405	136322	306519	190092	207385	96935.4	160800	208163	239534	201393	92427.2	66858.2	35428.9	103322	74612.8
Q9JKB0	1	0	17.44	0.299284	0.104443	Q9JKB0|HCN1_RAT	20050.8	0	25406.7	2380.37	589.275	5.65552e+06	0	4024.49	2800.11	4489.4	67.6356	2793.74	1065.73	10889.7	440.086	1326.38	1688.28	1692.08	0	0
P04916	1	1	27.96	0.300727	0.104496	P04916|RET4_RAT	387128	334997	596081	194751	215088	957104	29801.3	575100	234325	185785	336274	601441	46114.2	187564	53958.2	194179	373710	228775	188228	227659
P23785	4	4	111.25	0.24763	0.0904855	P23785|GRN_RAT	1.48903e+06	612558	3.46286e+06	2.26122e+06	862208	2.71994e+06	2.37823e+06	2.89617e+06	4.82157e+06	1.40356e+06	698768	2.39445e+06	4.5717e+06	2.31372e+06	2.3669e+06	1.01925e+06	766417	812171	1.54081e+06	2.10094e+06
Q9ES87	2	2	70.13	0.252843	0.091797	Q9ES87|PRSS8_RAT	178786	136431	414513	370295	189324	300650	532137	11001.4	79681.4	871048	104130	212882	183744	445787	25649.3	266997	160746	17621.1	121230	358297
Q9JIK1	4	4	187.22	0.0309967	0.0207402	Q9JIK1|CDHR5_RAT	5.79013e+06	3.5985e+06	7.74947e+06	5.23423e+06	8.06467e+06	5.68183e+06	4.0529e+06	1.07676e+07	9.63169e+06	7.91129e+06	3.09737e+06	1.66976e+06	6.36095e+06	6.80679e+06	7.12949e+06	1.32688e+06	4.55468e+06	5.6204e+06	3.02956e+06	7.16874e+06
P0DP29	2	2	145.46	0.0433771	0.0274368	P0DP29|CALM1_RAT	1.23022e+06	2.08694e+06	3.13036e+06	2.05805e+06	3.23516e+06	2.57756e+06	2.47749e+06	4.13538e+06	4.21149e+06	2.41485e+06	1.28918e+06	999742	4.90652e+06	3.7305e+06	1.03548e+06	2.67148e+06	1.99529e+06	1.2227e+06	1.64342e+06	827938
P02651	1	2	28.38	0.00197305	0.0021299	P02651|APOA4_RAT	5.19748e+06	6.15349e+06	4.0702e+06	2.31073e+06	3.15268e+06	7.66998e+06	6.90441e+06	8.941e+06	4.73566e+06	4.50299e+06	7.59443e+06	6.45549e+06	7.53435e+06	1.23737e+07	4.61193e+06	1.27897e+06	1.47015e+06	829694	4.30977e+06	3.25864e+06
P10758	2	2	64.75	0.305306	0.105184	P10758|LITH_RAT	37421.9	4.43142e+06	1.50636e+06	143126	325092	225869	1.08062e+06	673703	309211	184781	1.8627e+06	3.19237e+06	815675	319404	256022	740904	2.08852e+06	875947	592441	272908
Q01460	5	5	194.96	0.000669983	0.000889236	Q01460|DIAC_RAT	5.6516e+06	7.65498e+06	8.94288e+06	6.12788e+06	8.76228e+06	1.15546e+07	1.25074e+07	1.23859e+07	9.53955e+06	9.3237e+06	9.56959e+06	7.50252e+06	1.07777e+07	8.21941e+06	7.69563e+06	5.85321e+06	3.94199e+06	6.552e+06	6.08435e+06	3.58408e+06
Q5FVH2	2	2	67.3	0.688191	0.180463	Q5FVH2|PLD3_RAT	244926	963567	416384	325558	536569	195420	258785	394866	407635	456427	263629	206675	557537	354105	370517	253776	430609	203351	270903	288678
Q9R066	1	1	16.87	0.323502	0.107191	Q9R066|CXAR_RAT	16175.9	87355.2	40253.5	39741.6	239089	142357	165916	281891	34183.8	188325	17100.2	91650.2	20481.2	45356.8	188085	123615	39061.7	100045	83616.7	26580
P32755	1	1	22.58	0.324771	0.107191	P32755|HPPD_RAT	2.85502e+06	2.28024e+06	119001	95558.7	1.75148e+06	5.2717e+06	4.3144e+06	313888	3.22523e+06	163513	1.64606e+06	759343	226656	3.60315e+06	341381	2.13094e+06	2.47624e+06	322883	1.73606e+06	112207
O70417	5	5	389.75	0.901959	0.220618	O70417|PIP_RAT	2.87858e+07	1.62464e+08	7.79777e+06	5.04267e+07	4.28348e+07	5.66504e+07	1.61425e+08	2.28338e+07	5.5056e+07	4.34765e+07	5.1617e+07	1.27793e+08	1.12492e+07	6.17183e+07	4.67548e+07	5.42796e+07	3.55691e+07	2.61088e+07	4.94959e+07	3.55005e+07
P15684	15	15	993.1	0.00247933	0.00257349	P15684|AMPN_RAT	4.89231e+07	5.17085e+07	1.2061e+08	9.52745e+07	6.60815e+07	9.34398e+07	7.67794e+07	1.00266e+08	9.20007e+07	6.69654e+07	6.27833e+07	5.74446e+07	1.01986e+08	7.89522e+07	6.39912e+07	5.3637e+07	5.25832e+07	5.57681e+07	4.77256e+07	5.22238e+07
O35244	2	2	55.18	0.0535016	0.0313885	O35244|PRDX6_RAT	1.02344e+06	1.10433e+06	2.54373e+06	1.75703e+06	1.66825e+06	1.34461e+06	1.93361e+06	2.27652e+06	3.10449e+06	1.05913e+06	1.4486e+06	814554	2.77286e+06	2.71415e+06	873866	1.48224e+06	1.57242e+06	895912	607806	913030
Q4FZU1	1	0	35.63	0.327018	0.107191	Q4FZU1|COQ4_RAT	43295	10884.8	333942	271507	66160.4	85756.3	40886.4	129925	190008	3220.5	65698.3	7557.95	53944.9	197739	27332.9	138700	159476	73145.4	28588.5	33063.7
Q04807	2	2	135.18	0.150223	0.0630175	Q04807|GLCM1_RAT	7.52776e+07	1.51456e+08	1.83058e+08	1.10802e+08	6.97172e+07	6.02887e+07	2.66578e+08	1.40791e+08	1.03446e+08	8.47793e+07	6.93281e+07	2.33862e+08	1.27374e+08	1.1001e+08	4.5352e+07	5.02848e+07	8.89397e+07	7.12479e+07	5.43777e+07	1.3299e+08
P14740	17	13	631.76	0.00159735	0.00193023	P14740|DPP4_RAT	7.44138e+07	6.15489e+07	1.06462e+08	6.45234e+07	4.58608e+07	8.92935e+07	7.82785e+07	9.44912e+07	7.44617e+07	6.39823e+07	5.32134e+07	7.80577e+07	8.37426e+07	6.73083e+07	5.70951e+07	4.42235e+07	4.11194e+07	4.32104e+07	4.14786e+07	6.43859e+07
P08934	2	1	44.79	0.345069	0.11175	P08934|KNG1_RAT	729120	591371	122251	54068.1	280922	380405	923668	357092	552730	499478	443541	887792	577778	275753	772945	415911	215995	550829	592519	248583
Q8CG08	1	1	29.62	0.353492	0.114022	Q8CG08|CTHR1_RAT	0	0	0	0	0	0	0	0	0	0	0	0	0	0	0	0	0	0	0	0
P28826	12	12	603.34	0.00300891	0.0030451	P28826|MEP1B_RAT	2.71691e+07	1.75912e+07	3.39422e+07	2.85659e+07	1.24584e+07	2.54167e+07	2.14594e+07	2.49594e+07	2.78213e+07	1.54524e+07	2.13938e+07	1.85321e+07	3.49195e+07	1.99348e+07	1.13743e+07	1.52192e+07	1.45107e+07	1.09083e+07	1.67673e+07	1.1827e+07
P10960	10	9	420.24	0.00232563	0.0024453	P10960|SAP_RAT	5.78523e+07	4.68983e+07	9.12644e+07	5.15582e+07	3.49807e+07	8.69364e+07	6.46314e+07	1.30016e+08	4.00536e+07	7.63541e+07	4.68541e+07	7.09291e+07	7.79912e+07	5.97645e+07	6.6729e+07	4.15018e+07	3.01338e+07	2.95344e+07	3.91883e+07	4.44617e+07
Q01205	1	1	27.4	0.372067	0.118596	Q01205|ODO2_RAT	108515	14207.8	1.39682e+06	919289	340308	1.71242e+06	219456	830028	837330	872334	209817	1824.46	532694	795014	146450	607210	1870.93	69097.1	270812	325424
Q6P7A9	6	6	262.36	0.00495146	0.00455547	Q6P7A9|LYAG_RAT	3.2136e+06	4.10769e+06	1.08118e+07	2.89447e+06	2.79002e+06	6.96157e+06	8.16672e+06	6.61871e+06	4.33547e+06	4.8921e+06	1.91199e+06	1.24922e+06	4.54992e+06	2.00679e+06	1.47679e+06	2.0554e+06	3.20873e+06	3.97419e+06	3.30659e+06	2.61472e+06
Q9JHY1	2	2	130.31	0.00181005	0.00206403	Q9JHY1|JAM1_RAT	3.76386e+06	3.78735e+06	4.5894e+06	2.04927e+06	3.66308e+06	4.96605e+06	3.39006e+06	5.71631e+06	3.52495e+06	3.39981e+06	4.03804e+06	3.75013e+06	3.85711e+06	4.82823e+06	2.99207e+06	2.89296e+06	1.89635e+06	1.43462e+06	2.31823e+06	1.55888e+06
P00758	13	13	786.44	6.33414e-07	2.69909e-06	P00758|KLK1_RAT	3.90454e+08	4.61064e+08	6.38929e+08	3.10357e+08	4.80205e+08	7.28884e+08	7.27242e+08	8.98035e+08	7.80275e+08	4.22196e+08	5.90092e+08	5.59238e+08	5.54021e+08	7.48878e+08	5.04251e+08	2.45665e+08	1.744e+08	2.76963e+08	2.86365e+08	2.6487e+08
Q6DGG1	4	4	145.06	0.638121	0.174532	Q6DGG1|ABHEB_RAT	2.34259e+06	2.61731e+06	7.69082e+06	4.1646e+06	3.223e+06	5.87903e+06	5.35839e+06	7.74451e+06	7.40748e+06	4.25128e+06	4.91089e+06	2.29359e+06	7.39941e+06	7.51935e+06	4.26669e+06	4.4655e+06	3.20786e+06	3.04468e+06	4.493e+06	3.63945e+06
Q9R0D6	1	1	26.43	0.401626	0.125537	Q9R0D6|TCO2_RAT	2.88086e+06	2.60929e+06	1.44712e+06	807360	2.56106e+06	2.30936e+06	2.59196e+06	1.85701e+06	2.12298e+06	2.90308e+06	2.20709e+06	1.83679e+06	1.4787e+06	1.87083e+06	2.11252e+06	1.42823e+06	1.25483e+06	1.09095e+06	788989	2.51296e+06
P07897	1	1	29.29	0.403146	0.125537	P07897|PGCA_RAT	23662	2375.12	12809.7	9204.28	681.074	1522.91	8749.8	1142.65	1082.97	1689.09	2694.47	2943.33	12429.8	1256.62	585.155	1496.87	19480.4	4656.93	294.901	5874.76
Q63149	1	0	23.67	0.406434	0.126076	Q63149|CADH4_RAT	0	27352.4	2225.85	1705.92	1795.35	58598.4	217.621	0	1662.91	0	3057.14	0	0	0	0	0	1261.9	3775.43	0	1265.66
D3ZDK7	1	1	17.82	0.413707	0.127427	D3ZDK7|PGP_RAT	2.43848e+06	3.80303e+06	4.53798e+06	3.99745e+06	2.16171e+06	1.33993e+07	6.97948e+06	4.32623e+06	5.55582e+06	2.44932e+06	2.904e+06	726533	6.40578e+06	3.57746e+06	1.07219e+07	1.37174e+06	1.61076e+06	2.98723e+06	2.01182e+06	3.20973e+06
P01835	10	7	756.26	9.69165e-06	3.01792e-05	P01835|KACB_RAT	2.95386e+09	2.25085e+09	3.27156e+09	3.77093e+09	3.27045e+09	2.75616e+09	3.58624e+09	5.605e+09	7.50484e+09	2.99384e+09	3.17999e+09	3.70383e+09	5.4067e+09	7.84117e+09	1.03892e+10	1.23371e+09	1.22075e+09	2.71294e+09	1.22831e+09	2.06075e+09
Q63108	3	0	108.84	0.41551	0.127427	Q63108|EST1E_RAT	6.13834e+06	1.25111e+07	8.99723e+06	4.55515e+06	7.56032e+06	1.14904e+07	1.68538e+07	9.95695e+06	8.57332e+06	6.58586e+06	9.34211e+06	1.23549e+07	7.99396e+06	8.86407e+06	8.5973e+06	7.09987e+06	7.97429e+06	5.10554e+06	1.04831e+07	7.48811e+06											EST4_RAT
Q62867	7	7	308.31	0.00192147	0.00210225	Q62867|GGH_RAT	4.05826e+07	3.819e+07	4.11473e+07	2.60801e+07	5.01194e+07	6.35708e+07	6.71092e+07	5.82122e+07	5.75756e+07	5.34143e+07	4.18437e+07	4.42528e+07	4.54705e+07	3.87131e+07	4.78653e+07	4.87475e+07	3.0123e+07	2.93098e+07	4.53789e+07	4.77201e+07
Q5FVF9	4	3	151.58	1.19401e-05	3.58036e-05	Q5FVF9|BTD_RAT	2.10728e+07	2.37855e+07	2.1916e+07	1.57791e+07	3.62024e+07	3.06773e+07	3.95031e+07	4.12306e+07	3.73145e+07	3.1564e+07	2.10409e+07	1.94396e+07	2.0112e+07	2.44531e+07	2.47211e+07	3.58427e+07	2.52495e+07	1.84082e+07	2.27401e+07	1.65345e+07
P14630	1	1	15.25	0.441052	0.13374	P14630|APOM_RAT	150170	56487.1	121847	273777	117943	1.09184	384646	738582	171097	10956.3	95290.9	600534	29214.7	593748	302190	125254	76672	40950.3	69293	81636.4
P10252	7	5	308.32	0.113759	0.0513778	P10252|CD48_RAT	2.81539e+07	2.60956e+07	5.86271e+07	3.28656e+07	3.89973e+07	3.05656e+07	6.44882e+07	8.58771e+07	5.23991e+07	4.62174e+07	3.29431e+07	4.90752e+07	3.45093e+07	4.56949e+07	1.08718e+08	3.92931e+07	1.3363e+07	1.65646e+07	3.89452e+07	2.95898e+07
P00786	1	1	29.82	0.467998	0.140635	P00786|CATH_RAT	7919.31	1344.84	11893.2	6016.85	7073.85	6482.61	0	11153.1	5428.34	3062.66	5676.95	35792.3	0	18277.8	0	0	9416.49	4022.77	2291.87	2253.63
Q3KRC4	1	1	31.23	0.469002	0.140635	Q3KRC4|GPC5C_RAT	18070.1	100378	3012.9	0	91090.8	0	179171	0	533120	0	4.58333	0	0	1.33407	0	256100	0	0	190096	0
P16391	3	1	118.84	0.0815883	0.0415445	P16391|HA12_RAT	479772	4.31081e+06	4.67256e+06	5.90091e+06	2.98823e+06	682852	9.03874e+06	7.29476e+06	1.14076e+07	4.31511e+06	817501	3.75225e+06	3.94272e+06	1.12182e+07	2.36439e+07	984531	606394	2.99289e+06	2.03376e+06	1.84578e+06
Q920A6	7	7	262.05	0.00131889	0.00164278	Q920A6|RISC_RAT	9.64914e+06	1.47421e+07	1.43453e+07	1.09307e+07	1.34355e+07	1.36386e+07	2.00362e+07	2.1939e+07	2.05653e+07	1.90561e+07	1.07816e+07	1.66234e+07	1.63215e+07	2.12543e+07	1.58307e+07	1.22286e+07	8.86429e+06	7.40518e+06	1.15778e+07	1.12796e+07
Q6AYS7	3	2	91.86	0.196156	0.0764113	Q6AYS7|ACY1A_RAT	564148	17456.3	325715	353334	125329	302966	5450.8	519588	990298	258850	480661	4591.9	37158.3	444788	90877.2	238018	1043.64	80654.6	143917	150088
P20059	20	18	1113.4	0.0754301	0.0403409	P20059|HEMO_RAT	3.05258e+08	4.99261e+08	4.08237e+08	3.04043e+08	4.45454e+08	5.32162e+08	8.1748e+08	5.82445e+08	5.48832e+08	4.64194e+08	3.48669e+08	5.58144e+08	4.53101e+08	5.3048e+08	4.93747e+08	4.01505e+08	3.41062e+08	3.96129e+08	3.45154e+08	3.66327e+08
P22006	1	1	24.98	0.512438	0.150506	P22006|SVS2_RAT	0	0	43185.6	4852.32	0	0	0	0	0	0	0	847.704	0	0	141769	0	6726.68	10497	0	8618.98
Q62902	1	1	32.31	0.513721	0.150506	Q62902|LMAN1_RAT	0	9952.11	0	0	0	0	0	0	0	0	0	0	3113.4	0	0	0	2920.35	16530.7	0	0
P01681	4	4	386.83	2.16864e-07	1.18803e-06	P01681|KVX01_RAT	1.33633e+07	2.27392e+07	2.09825e+07	1.51869e+07	3.54703e+07	1.78108e+07	4.56035e+07	3.44806e+07	3.95783e+07	1.99118e+07	1.1629e+08	2.74428e+07	3.55433e+07	1.31642e+08	7.32936e+07	6.24024e+06	4.02056e+06	1.60692e+07	4.14988e+06	1.01526e+07
P04797	1	1	22.18	0.517165	0.150615	P04797|G3P_RAT	158515	332561	109181	13424.2	200256	76894.7	334401	4927.29	1.742e+06	2971.73	102753	17607.7	162882	0.208108	15486.2	604469	254591	58203	291460	16436.5
Q6IFU8	3	2	95.77	0.882601	0.217858	Q6IFU8|K1C17_RAT	7.51498e+06	5.87922e+06	2.37242e+07	1.72504e+07	5.34924e+06	2.39651e+06	1.1948e+07	1.54834e+07	1.10956e+07	9.65265e+06	5.27679e+06	7.18335e+06	1.25904e+07	9.21706e+06	6.1862e+06	5.24791e+06	7.79132e+06	8.25804e+06	4.97726e+06	8.12979e+06											K1C14_RAT
P10111	5	5	164.84	0.170935	0.0681738	P10111|PPIA_RAT	295592	223520	689727	377921	210587	325874	283035	531615	479112	244627	149043	551226	491033	561087	101333	183254	282010	115788	204088	244477
P13432	2	2	82.5	5.55615e-05	0.000120758	P13432|SMR1_RAT	147277	246102	925523	534325	63525.5	71619.1	119049	734824	223815	74449.4	226423	165729	472517	139343	136054	824947	835509	163859	823713	432581
Q63151	1	1	27.48	0.543788	0.156122	Q63151|ACSL3_RAT	1.46997e+06	2.72239e+06	3.3277e+06	1.64361e+06	1.53897e+06	5.11519e+06	2.88111e+06	2.22315e+06	2.18319e+06	1.93685e+06	1.67417e+06	1.67485e+06	6.61806e+06	1.86261e+06	3.64207e+06	1.50976e+06	1.21582e+06	2.63739e+06	1.97507e+06	2.00788e+06
Q5RKI7	1	1	23.15	0.552778	0.158142	Q5RKI7|S7A13_RAT	36104.4	230441	65562.5	90991.7	182782	150048	467876	75048	207023	109409	95730.6	119444	407519	96291.4	108273	91709	20372	50588.7	305941	145211
P08649	2	2	109.71	0.000140176	0.000239677	P08649|CO4_RAT	3.41868e+06	3.72677e+06	5.36052e+06	1.88983e+06	2.97318e+06	1.55111e+06	3.76607e+06	3.00508e+06	6.75406e+06	1.38661e+06	390428	1.94173e+06	985374	1.21548e+06	3.02037e+06	4.0746e+06	2.79519e+06	811370	3.64294e+06	1.18547e+06
P00884	4	3	138.1	0.00817177	0.00672036	P00884|ALDOB_RAT	4.61355e+06	3.34015e+06	1.04345e+07	6.5512e+06	4.38098e+06	3.18847e+06	4.09167e+06	8.76935e+06	7.84676e+06	4.60446e+06	3.56601e+06	3.38458e+06	9.5288e+06	7.10195e+06	4.85461e+06	2.82482e+06	4.75203e+06	3.3218e+06	2.77798e+06	2.68451e+06
O70352	1	1	53.85	0.585739	0.165814	O70352|CD82_RAT	81589.9	143261	192699	150505	207990	207096	120.061	19604.8	241646	114586	149497	183578	4852.32	155025	23360.2	177625	54383	78734.6	259834	73797
Q62786	1	1	19.14	0.58841	0.16599	Q62786|FPRP_RAT	0	0	0	0	0	1773	3320.46	0	0	0	0	0	0	0	0	0	0	0	0	0
P51635	3	3	127.26	0.0962685	0.0463936	P51635|AK1A1_RAT	298497	494904	836914	292361	714849	76514.4	327960	504722	417002	233523	431177	133863	457176	929168	545487	194443	896521	453842	300819	241930
Q9WTW7	1	1	15.68	0.603613	0.168533	Q9WTW7|S23A1_RAT	0	3818.96	0.414164	61904.8	0	0	3307.92	0	24300.1	4640.72	12.0007	82.2456	36356.1	84654.1	0	0.00549377	8866.92	0	0	0
Q9WUK5	2	2	94.22	0.0322108	0.0212021	Q9WUK5|INHBC_RAT	1.16039e+06	829534	2.14994e+06	715991	998334	869260	849850	1.56543e+06	1.23458e+06	1.22122e+06	486554	372928	1.24791e+06	1.64327e+06	1.02524e+06	767558	996045	356578	703911	378024
Q64319	19	18	621.14	0.614295	0.170856	Q64319|SLC31_RAT	8.93243e+07	5.79252e+07	1.17414e+08	5.29621e+07	2.94841e+07	4.8658e+07	4.97397e+07	8.41963e+07	5.32747e+07	2.14744e+07	9.43542e+07	9.62218e+07	9.36843e+07	4.25893e+07	2.28139e+07	1.23569e+08	4.78782e+07	1.64612e+07	7.62441e+07	4.36757e+07
Q9ESG3	1	1	33.13	0.616213	0.170856	Q9ESG3|CLTRN_RAT	1620.86	2651.98	173002	7995.7	17534.4	30231.3	12761.4	1610.11	30909.3	0	12921.3	13602.5	10473.1	61444.7	4866.24	21628.5	6867.02	3163.62	4172.61	2708.67
Q6AYP5	1	1	32.01	0.61952	0.171187	Q6AYP5|CADM1_RAT	86336.7	364878	488015	441169	249129	67046.7	484222	136792	345649	532849	386817	454945	369897	385120	368473	458282	398966	399017	212286	412651
B2RYN7	1	1	14.15	0.63088	0.173733	B2RYN7|SPAST_RAT	936459	790081	1.9995e+06	1.37643e+06	1.23948e+06	909716	1.68487e+06	1.30014e+06	2.19692e+06	872040	483718	1.09089e+06	1.55475e+06	2.18281e+06	1.44939e+06	567442	1.78994e+06	945601	651833	1.49388e+06
P06882	1	1	32.31	1.2864e-07	8.67919e-07	P06882|THYG_RAT	1.83119e+06	1.37046e+06	1.59376e+06	1.26158e+06	2.10381e+06	2.43522e+06	1.87405e+06	3.93747e+06	1.8283e+06	2.36889e+06	1.06503e+06	1.15427e+06	1.35716e+06	2.03433e+06	1.17367e+06	578247	604963	845072	411051	614753
Q5U2Q3	1	1	27.58	0.000106962	0.000201392	Q5U2Q3|CK054_RAT	515619	344925	852242	490321	498205	204110	387174	742148	644281	294837	316512	183044	554219	473688	91986.1	92784	208355	164484	203791	160134
Q63083	3	2	91.68	0.24165	0.0897458	Q63083|NUCB1_RAT	2.41224e+06	2.77206e+06	7.27375e+06	3.75113e+06	1.71448e+06	8.86333e+06	4.90922e+06	5.7513e+06	3.1339e+06	4.52362e+06	1.83083e+06	128752	3.25253e+06	2.97587e+06	2.84893e+06	1.40594e+06	1.78588e+06	2.07017e+06	1.63277e+06	2.79587e+06
P16617	1	1	65.58	0.644375	0.175067	P16617|PGK1_RAT	0	5638.28	8557.97	152519	0	3884.75	0	2300.04	0	0	8494.49	0	0	5866.95	5876.43	6114.85	5167.5	14966.2	7056.75	3604.12
P61972	1	1	17.66	0.652449	0.176295	P61972|NTF2_RAT	449750	2249.43	8808.6	4299.79	15347.8	70718.4	35762.8	563227	623.352	0	4998.73	32777.4	5383.19	1223.48	9527.54	11542.7	15779.9	0	14107	12622.2
P42854	8	8	397.04	0.000610209	0.000851792	P42854|REG3G_RAT	2.30682e+07	2.51849e+08	2.87643e+08	1.07724e+08	1.16252e+08	1.76406e+07	1.27885e+08	3.57569e+07	1.66407e+07	5.06761e+07	8.04564e+07	1.20493e+08	8.40459e+07	4.47326e+07	7.20163e+07	4.36119e+07	1.66922e+08	1.7274e+08	1.76391e+07	2.40513e+07
Q03336	2	2	82.02	0.0529597	0.0312973	Q03336|RGN_RAT	533652	242405	1.63888e+06	1.12772e+06	444037	2.26229e+06	661304	930089	1.58791e+06	423955	832936	428980	903513	782251	317177	584384	462689	341684	389832	345496
Q5I0E9	1	1	43.35	0.663867	0.17758	Q5I0E9|S47A1_RAT	1773.18	3645.49	59825.4	230559	0.718127	56.0831	3016.52	487579	477.724	3893.3	75.2102	188626	47811.5	3792.46	29840.9	421.385	8618.09	156414	3068.22	37512
P04218	1	1	17.4	0.66459	0.17758	P04218|OX2G_RAT	0	78736.4	0.431012	54.6142	29808.5	13622.6	0	205.618	131274	147.15	0	230.217	0	78.2841	7451.71	79.0885	3.02814	44737.3	24367.5	51.5964
P04785	1	1	25.39	0.674203	0.179095	P04785|PDIA1_RAT	34760.1	46198.8	79034.5	2151.8	63945.6	6478.44	2276.03	59500.7	96809.3	52117.2	45091.1	0	56358.3	56052.8	30878.5	83738.2	12712.8	12132.1	86803.1	3485.01
P05065	1	1	50.56	0.674683	0.179095	P05065|ALDOA_RAT	1323.35	0	8425.7	35727.1	25384.9	0	0	7612.87	55650.1	50640.2	6863.83	25367.7	15518	27118.2	42561.5	0	3284.79	58899.8	0	25697.5
Q812E9	1	1	41.46	0.678516	0.179524	Q812E9|GPM6A_RAT	79868.1	13687.1	1.38123e+06	805750	1.29818e+06	18218.3	788246	31854.6	1.02615e+06	886069	669337	2.47905e+06	11565.1	946299	1.0083e+06	1.28856e+06	366285	621385	1.33647e+06	1.05211e+06
P07861	16	16	668.96	0.685596	0.180463	P07861|NEP_RAT	4.9032e+06	8.31862e+06	1.48174e+07	1.1854e+07	1.53784e+07	1.67266e+07	1.23918e+07	1.48544e+07	2.23242e+07	1.13213e+07	1.32086e+07	9.0648e+06	1.27269e+07	2.06422e+07	1.25191e+07	1.49981e+07	1.0835e+07	8.88759e+06	1.16593e+07	8.59936e+06
P07314	9	9	449.22	0.00411559	0.00401455	P07314|GGT1_RAT	4.62254e+07	2.77396e+07	8.66896e+07	6.16543e+07	3.26316e+07	9.67266e+07	5.31915e+07	1.02329e+08	7.76781e+07	3.71548e+07	4.17991e+07	4.33428e+07	9.22318e+07	7.66067e+07	2.77815e+07	2.74653e+07	2.61609e+07	2.18305e+07	2.56886e+07	3.11639e+07
Q66HG4	2	2	53.18	0.655791	0.176393	Q66HG4|GALM_RAT	56216.9	16856.9	367092	306027	358036	6226.61	300001	685480	328210	286165	285771	277308	106100	421321	142938	147132	64969.5	66270.9	68920.7	224280
P81827	2	2	52.54	0.000627473	0.000861045	P81827|UP1_RAT	4.90629e+06	8.52327e+06	5.94125e+06	3.62342e+06	5.93906e+06	6.7069e+06	5.60677e+06	4.48889e+06	6.56281e+06	3.0641e+06	7.17662e+06	3.5126e+06	2.9329e+06	8.00117e+06	4.70413e+06	4.05268e+06	1.60337e+06	2.76681e+06	4.84819e+06	1.45964e+06
P24090	9	9	459.94	2.3476e-11	8.08029e-10	P24090|FETUA_RAT	1.99204e+08	2.89663e+08	4.64621e+08	2.1781e+08	2.56254e+08	2.48437e+08	4.07464e+08	4.16315e+08	2.34636e+08	2.92675e+08	6.83148e+07	1.25943e+08	1.64927e+08	1.16758e+08	8.63215e+07	3.01656e+08	2.72972e+08	2.95315e+08	1.35229e+08	2.65131e+08
Q63467	2	2	62.03	0.431209	0.131247	Q63467|TFF1_RAT	3.91616e+06	795429	1.42194e+06	3.71644e+06	1.15393e+06	1.26414e+06	2.11924e+06	3.81141e+06	1.20683e+06	3.72191e+06	710449	2.55316e+06	2.80776e+06	739258	162981	1.03282e+06	647947	1.12554e+06	1.10304e+06	1.64556e+06
Q9WUC4	2	2	89.82	0.326344	0.107191	Q9WUC4|ATOX1_RAT	1.4812e+06	1.4205e+06	3.94491e+06	3.73132e+06	656628	677863	2.49713e+06	7.76194e+06	1.24961e+06	3.17172e+06	898528	2.27384e+06	3.27059e+06	1.0101e+06	870855	1.35259e+06	566469	1.01107e+06	1.30431e+06	1.23171e+06
B0BNN3	2	2	54.29	0.850737	0.212644	B0BNN3|CAH1_RAT	6679.6	230301	7364.39	7601.79	11915.5	8637.82	236409	37627.5	44417	9760.56	1368.17	73760	20909.7	24010	44581.2	45583.1	11227	44201.2	6670.82	14011.8
Q6MG61	2	1	44.64	0.703736	0.180876	Q6MG61|CLIC1_RAT	7.98362e+06	1.77802e+07	2.02289e+07	1.27134e+07	1.05564e+07	1.76778e+06	7.33327e+06	1.98971e+07	1.92682e+07	1.73535e+07	6.64473e+06	2.79187e+07	1.80329e+07	1.19751e+07	2.49565e+07	1.16849e+07	9.93415e+06	1.54302e+07	1.69476e+07	1.87986e+07
O55006	2	1	66.64	0.708353	0.181487	O55006|ROB1_RAT	8.98211e+06	1.77292e+07	2.96845e+07	1.18103e+07	1.05415e+07	2.38055e+06	2.06369e+07	2.13375e+07	1.15551e+07	1.68224e+07	9.17776e+06	9.02073e+06	1.3642e+07	1.08005e+07	1.16212e+07	1.47234e+07	1.25598e+07	1.81164e+07	1.06112e+07	1.28207e+07
Q66H12	2	2	44.77	0.011843	0.00904561	Q66H12|NAGAB_RAT	843782	233265	188947	193475	336524	302775	2.2307e+06	258004	1.1952e+06	364501	1.24254e+06	914055	1.05834e+06	553108	723049	126863	139285	15661.7	176642	16808.2
P09034	1	1	29.08	0.729499	0.185729	P09034|ASSY_RAT	2522.63	0	30231.1	14361.6	0	0	8161.03	0	0	0	0	0	31931	0	0	0	0	0	0	0
Q9JI92	1	1	31.26	0.7405	0.187939	Q9JI92|SDCB1_RAT	484264	29946.7	348342	48805.2	93167.8	81170.6	158563	248245	345253	118944	332141	167187	47105.5	92316.1	234744	153963	23223.9	43480.4	74052.3	187616
P25236	1	1	18.1	0.159352	0.0661615	P25236|SEPP1_RAT	4875.96	4838.19	1210.12	4522.15	5089.61	0	0	0	4264.98	3146.14	1988.25	10056.3	0	0	0	0	5.67741	1190.07	3342.03	0
P26644	2	2	37.48	0.698011	0.180703	P26644|APOH_RAT	195135	109728	568438	295954	68490.5	658246	235459	481168	419296	261147	101240	11721.4	279103	359150	77533.4	104549	38822.6	98389.2	221510	58236.7
P07150	2	1	50.01	0.850655	0.212644	P07150|ANXA1_RAT	929458	1.11102e+06	1.76832e+06	626502	732439	853635	1.50001e+06	1.5591e+06	889896	784006	589817	523100	1.34906e+06	753938	861252	776689	654725	955312	993488	812987
P52759	3	3	70.27	0.304086	0.105184	P52759|RIDA_RAT	7.53412e+06	1.7558e+06	1.15005e+07	8.11145e+06	3.93359e+06	3.85783e+06	6.85774e+06	8.45971e+06	8.09247e+06	5.1908e+06	3.84367e+06	4.7388e+06	1.0697e+07	5.05215e+06	2.62864e+06	1.66688e+06	2.26858e+06	2.10139e+06	2.09976e+06	5.58895e+06
P29534	2	2	56.02	0.889051	0.218783	P29534|VCAM1_RAT	274556	4934.48	133587	228668	126896	1912.83	12917.8	70359	56178.4	7835.95	31246.7	17737.7	12523.5	151758	23197.4	45854.3	90386.5	55157.8	0	270953
P15943	1	1	24.88	0.0902593	0.0443059	P15943|APLP2_RAT	49379.2	29549.6	20423.6	30919	87242.4	4.69518	7306.01	1102.28	3002.72	40935.3	2455.26	33906.3	7397.02	59545.2	10650.2	94971.3	92117.6	22080.3	26334.3	47327.8
H1UBN0	1	1	35.53	0.033426	0.0218246	H1UBN0|CPNE7_RAT	8314.29	5514.5	6776.87	2453.52	2106.78	61.448	9911.99	35047.3	36358.1	2171.36	3566.44	7804.28	22398.2	15548.9	0	577.745	0	2466.76	1359.79	0
P29975	2	2	130.33	0.0506044	0.030575	P29975|AQP1_RAT	888061	768478	6.84726e+06	4.90824e+06	1.09562e+06	2.73633e+06	3.74621e+06	3.93044e+06	4.32037e+06	1.48536e+06	945193	1.77428e+06	4.44866e+06	3.82536e+06	1.21655e+06	846499	802438	858492	839468	771089
Q09030	1	1	44.86	0.0076436	0.00658626	Q09030|TFF2_RAT	667813	464987	1.01332e+06	177498	2785.49	1.07596e+06	1.0484e+06	34459	133892	13336	202916	1.15586e+06	115246	368750	19576.1	4393.62	4917.34	13650	2589.02	24705.3
Q99PS8	2	2	60.3	0.222267	0.0833114	Q99PS8|HRG_RAT	1.95856e+06	2.57236e+06	4.96185e+06	1.04018e+06	1.12714e+06	76474.3	338901	2.17783e+06	1.28772e+06	871917	535078	89542.3	681776	560231	477049	1.66966e+06	1.39947e+06	275695	1.48497e+06	1.0835e+06
Q64602	2	2	53.78	0.161257	0.066611	Q64602|AADAT_RAT	968.152	2216.81	196209	128818	4875.31	21746.2	22519.2	156874	329236	32273.3	29030.3	22338.1	9069.4	156398	4716.64	12395.4	7280.06	7158.82	25073.4	19520.2
P62630	4	4	142.93	0.653249	0.176295	P62630|EF1A1_RAT	57242.2	32400.9	853124	461330	87000.1	95986.1	335423	24317.8	447641	33881.8	117485	15112	54962.8	223396	43311.4	121713	18554.7	3852.18	58354.1	75803.1
Q5BKD0	1	1	25.82	0.104998	0.0494976	Q5BKD0|OAS1B_RAT	186934	292679	1.14861e+06	587741	210062	50347.4	181792	156124	126323	172024	123733	110167	110375	34828.9	21037.4	165486	266065	148412	183570	354925
P97580	4	4	153.97	9.15523e-05	0.000180787	P97580|MSMB_RAT	2.26592e+08	5.08561e+06	9.82721e+07	1.57307e+07	1.63715e+06	7.2749e+06	7.63395e+06	3.76802e+06	2.9569e+06	4.57733e+06	1.07959e+07	3.98501e+07	3.15819e+06	1.7458e+08	3.0631e+07	3.96669e+06	816567	1.28998e+06	3.16373e+06	1.07376e+06
P09656	1	1	43.17	0.913073	0.220676	P09656|ISK1L_RAT	2.6906	982.344	411.383	620.661	8.04084	0	0	509.784	12488.5	0	3330.87	3929.59	0	1075.67	0	344.998	0	1348.69	6209.14	0
P38918	1	1	45.91	0.913097	0.220676	P38918|ARK73_RAT	3789.74	27992.7	3.21122e+06	1.90356e+06	966729	202265	419310	822268	2.46537e+06	229233	568574	389116	154578	2.0784e+06	363478	1.16025e+06	88706.1	273044	712937	193478
P12346	28	25	1604.52	0.921745	0.222103	P12346|TRFE_RAT	3.29034e+08	3.75095e+08	2.95645e+08	1.57805e+08	1.56699e+08	3.61414e+08	5.08481e+08	3.15734e+08	2.34934e+08	2.16083e+08	3.42057e+08	3.71141e+08	3.06229e+08	1.70795e+08	2.32214e+08	2.24261e+08	1.86964e+08	2.7274e+08	2.13712e+08	1.91611e+08
P11348	1	1	47.58	0.165065	0.0676848	P11348|DHPR_RAT	26251.8	5824.87	8106.26	16201.4	0	1888.11	0	0	7182.31	0	13286	0	18665.2	3264.17	0	1951.82	3427.15	6590.76	0	0
P08289	1	1	17.53	0.0757367	0.0403409	P08289|PPBT_RAT	206.964	477.363	301.974	631.225	0	0	0	11982.5	1694.42	2.68596	0	235.464	0	0	0	0	446.971	0	0	0
G3V686	1	1	24.7	0.979675	0.233973	G3V686|RETNG_RAT	46.0177	0	0	4377.1	1498.77	0	87454.8	17974.3	18089	422.582	0	0	142.382	4525.99	11.5093	103.157	7719.51	5428.49	5.65558	1823.25
Q810F4	1	1	19.03	0.996407	0.237269	Q810F4|FAM3C_RAT	4305.47	0	184424	48899.7	196103	15164.6	469161	802.415	174555	267601	78064.4	107166	4817.61	103960	87430.2	56555.1	11629.2	31074.6	10571.2	23615.8

## Sheet: Table S2
Table S2. The details of the nodes in PPI.
#node	protein names
Abcg2	ATP-binding cassette sub-family G member 2
Acp2	Acid phosphatase 2, lysosomal
Acy1	Aminoacylase-1A
Acy3	N-acyl-aromatic-L-amino acid amidohydrolase (carboxylate-forming)
Afm	Afamin
Agt	Angiotensinogen
Ahsg	Alpha-2-HS-glycoprotein
Ambp	Alpha-1-microglobulin/bikunin precursor
Andpro	Cystatin-related protein 1
App	Amyloid-beta A4 protein
Arsb	Arylsulfatase B
Atrn	Attractin
Azgp1	Alpha-2-glycoprotein 1, zinc-binding
B2m	Beta-2-microglobulin
C4a	Complement c4b (chido blood group)
Clic4	Chloride intracellular channel protein 4
Cox6c	Cytochrome c oxidase subunit 6C-2
Cpq	Carboxypeptidase Q
Crp	C-reactive protein
Crp2	Cystatin related protein 2
Cst3	Cystatin-C
F11r	Junctional adhesion molecule A
Fam151a	Protein FAM151A
Fetub	Fetuin-B
Fn1	Fibronectin 1
Gaa	Lysosomal alpha-glucosidase
Golga2	Golgin subfamily A member 2
Gsn	Gelsolin
Hp	Haptoglobin
Hrg	Histidine-rich glycoprotein
Igkc	Ig kappa chain C region, B allele
Klk1	Kallikrein-1
Klk1c12	Kallikrein 1-related peptidase c12
Klk1c8	Kallikrein 1-related peptidase c8
LOC500473	Similar to alpha-2u globulin PGCL2
LOC500959	Triosephosphate isomerase (tim)
Mep1a	Meprin 1 subunit alpha
Mep1b	Meprin A subunit beta
Minpp1	Multiple inositol-polyphosphate phosphatase / 2,3-bisphosphoglycerate 3-phosphatase
Msn	Murinoglobulin-1
Mug1	Murinoglobulin 1
Naga	Alpha-N-acetylgalactosaminidase
Nid2	Nidogen (entactin)
Nptn	Neuroplastin
Nucb2	Nucleobindin 2
Pdzk1	Na(+)/H(+) exchange regulatory cofactor NHE-RF3
Pebp1	Phosphatidylethanolamine-binding protein 1
Plau	Plasminogen activator, urokinase
Plbd2	Putative phospholipase B-like 2
Pld3	Phospholipase d family, member 3
Plg	Plasminogen
Prss1	Anionic trypsin-1
Psbpc2	Prostatic steroid-binding protein C2
RGD1309534	Ester hydrolase C11orf54 homolog
Reg3g	Regenerating islet-derived protein 3-gamma
Rnase1l2	Ribonuclease, rnase a family, 1-like 2 (pancreatic)
Scgb1d2	Prostatic steroid-binding protein C1
Scgb2a2	Secretoglobin, family 2A, member 1
Scpep1	Retinoid-inducible serine carboxypeptidase
Serpina1	Alpha-1-antiproteinase
Serpina6	Corticosteroid-binding globulin
Sult1c2a	Sulfotransferase 1C2-like
Tff2	Trefoil factor 2
Tg	Thyroglobulin
Tspan1	Tetraspanin-1
Vcam1	Vascular cell adhesion protein 1
Vcsa1	Submaxillary gland androgen regulated protein 3b
Yipf3	Yip1 domain family, member 3
